# Supplementary material for: MIF-expressing tumor cells mediate immunotherapeutic resistance in esophageal squamous cell carcinoma
Source: Theranostics. 2026 Jan 1;16(3):1613–29. doi: 10.7150/thno.118269 (PMC12679699; doi:10.7150/thno.118269)
Supplement: Supplementary file 2 — Supplementary tables. Table S1. Patient characteristics and sample information of spatial transcriptome sequencing. Table S2. Patient characteristics, sample information, and cell quality/filtering of single-cell RNA-seq data. Table S3. Cell markers used for cell type annotation in single-cell RNA-seq analysis. Table S4. Functional enrichment results based on module genes of cholesterol metabolism-related genes. Table S5. Marker genes of cholesterol metabolism-related tumor cells compared to other malignant cells. [file thnov16p1613s2.xlsx]

## Sheet: Table S1
	Patient id	sample id	date of tissue collection by hospital	time point of sample collection	days from sample collection to treatment start	pT	pN	pM	pStage	Sequencing	Shipdate for sequencing using FFPE slides	RNA Integration Number	mIHC assay
Sample information	Patient-1	X202316042	2023.9	pre-treatment	14	T3	N1	MX	IIIB	Visium HD	2024.8.3	2.2	Yes
	Patient-1	X202319854	2023.11	post-treatment		T3	N1	MX	IIIB	Visium HD	2024.8.3	2.3	Yes
	Patient-2	X202300185	2023.1	pre-treatment	3	T2	N0	M1	IVB	Visium HD	2024.8.3	2.2	Yes
	Patient-2	D202301729	2023.5	post-treatment		T1	N2	M0	IVA	Visium HD	2024.8.3	2.5	Yes
	Patient-3	X202313286	2023.8	pre-treatment	8	T1	N1	M0	IIB	No	-	3.3	Yes
	Patient-3	X202400513	2024.1	post-treatment		T1	N1	M0	IIB	No	-	3.9	Yes
	Patient-4	X202500503	2025.1	pre-treatment	12	T3	N2	M1	IVB	No	-	-	Yes
	Patient-5	X202413779	2024.7	pre-treatment	4	T4	N1	M1	IVB	No	-	-	Yes
	Patient-6	X202313643	2023.8	pre-treatment	1	T3	N0	M0	IIB	No	-	-	Yes
	Patient-7	X202420654	2024.1	pre-treatment	3	T3	N2	M0	IIIB	No	-	-	Yes
Patient	Patient	samples	diagnosis	age	sex	cigrattes smoking	alcohol drinking	treatment	response (RECIST 1.0)	Hospital
	Patient-1	X202316042, X202319854	ESCC	79	Male	No	No	TP plus anti-PD-1	Partial Response	Chongqing General Hospital
	Patient-2	X202300185, D202301729	ESCC	53	Male	No	No	TP plus anti-PD-1	Progressive Disease	Chongqing General Hospital
	Patient-3	X202313286, X202400513	ESCC	75	Female	No	No	TP plus anti-PD-1	Partial Response	Chongqing General Hospital
	Patient-4	X202500503	ESCC	74	Female	No	No	TP plus anti-PD-1	Progressive Disease	Chongqing General Hospital
	Patient-5	X202413779	ESCC	77	Male	No	No	TP plus anti-PD-1	Partial Response	Chongqing General Hospital
	Patient-6	X202313643	ESCC	77	Male	No	No	TP plus anti-PD-1	Partial Response	Chongqing General Hospital
	Patient-7	X202420654	ESCC	73	Male	No	No	TP plus anti-PD-1	Partial Response	Chongqing General Hospital

## Sheet: Table S2
Dataset	orig.ident	Sex	Age	Sites	LibraryKit	SpecimenGroup	Treatment response (TP+anti-PD-1)	Pathological stage	Cells.raw	Cells.filtered	nCount_mean	nCount_median	nFeature_mean	nFeature_median	mtPercent_mean	rbPercent_mean
GSE145370	GSE145370_GSM4317410_S134A	Female	53	esophagus	5' Library kit	ESCC		II	8338	8081	4965.33	2285	1326	948	4.96	19.39
GSE145370	GSE145370_GSM4317411_S135A	Male	71	esophagus	5' Library kit	ESCC		II	11018	10766	3790.9	2118	1084	886	3.52	18.95
GSE145370	GSE145370_GSM4317412_S134B	Female	53	esophagus	5' Library kit	ESCC		II	5057	4923	3256.37	2790	1146	1078	5.96	28.12
GSE145370	GSE145370_GSM4317412_S135B	Male	71	esophagus	5' Library kit	ESCC		II	10680	10551	3707.22	3049	1217	1088	5.47	30.49
GSE145370	GSE145370_GSM4317412_S149A	Male	81	esophagus	5' Library kit	ESCC		II	10727	10523	4303.49	2832	1678	1440	3	13.38
GSE145370	GSE145370_GSM4317412_S149B	Male	81	esophagus	5' Library kit	ESCC		II	4375	4264	3599.44	2708	1431	1287.5	3.96	16.26
GSE145370	GSE145370_GSM4317412_S158A	Male	55	esophagus	5' Library kit	ESCC		II	4986	4724	3156.92	2577.5	1083	1044	5.8	31.27
GSE145370	GSE145370_GSM4317412_S158B	Male	55	esophagus	5' Library kit	ESCC		II	6597	6404	4604.09	3518	1459	1298.5	5.75	25.65
GSE145370	GSE145370_GSM4317409_S133A	Male	60	esophagus	5' Library kit	ESCC		III	12342	12096	4812.24	2659	1393	1096	4.64	17.53
GSE145370	GSE145370_GSM4317412_S133B	Male	60	esophagus	5' Library kit	ESCC		III	6134	5990	2698.69	2112	921	825.5	5.63	24.89
GSE145370	GSE145370_GSM4317412_S150A	Male	73	esophagus	5' Library kit	ESCC		III	15820	15627	2769.26	1719	1132	901	2.49	17.94
GSE145370	GSE145370_GSM4317412_S150B	Male	73	esophagus	5' Library kit	ESCC		III	3502	3413	2822.38	2239	1066	989	2.86	21.93
GSE145370	GSE145370_GSM4317412_S159A	Male	54	esophagus	5' Library kit	ESCC		III	7325	7232	3579.68	2270.5	1259	1041	5.84	18.02
GSE145370	GSE145370_GSM4317412_S159B	Male	54	esophagus	5' Library kit	ESCC		III	8256	8152	3792.21	2935	1208	1058	6.28	27.72
GSE160269	P126N-E			esophagus	3' Library kit	Adjacent esophagus			3131	3131	9117.13	8915	2569	2600	5.26	10.41
GSE160269	P126N-I			esophagus	3' Library kit	Adjacent esophagus			2003	2003	4884.33	4243	1538	1467	5.32	27.11
GSE160269	P127N-E			esophagus	3' Library kit	Adjacent esophagus			1668	1668	11111	9937.5	2858	2830	5.45	12.42
GSE160269	P127N-I			esophagus	3' Library kit	Adjacent esophagus			1003	1003	8634.48	5144	1772	1639	4.31	25.9
GSE160269	P128N-E			esophagus	3' Library kit	Adjacent esophagus			2874	2874	9553.53	9298	2563	2572.5	5.54	11.65
GSE160269	P128N-I			esophagus	3' Library kit	Adjacent esophagus			826	826	11192.7	6488	1702	1610	5.5	16.62
GSE160269	P130N-E			esophagus	3' Library kit	Adjacent esophagus			3025	3025	9195.84	8959	2676	2708	4.69	14.01
GSE160269	P130N-I			esophagus	3' Library kit	Adjacent esophagus			2051	2051	5605.19	4555	1582	1433	5.6	25.38
GSE160269	P107T-E			esophagus	3' Library kit	ESCC		I	674	674	24527.1	17420.5	3817	3584.5	4.13	23.41
GSE160269	P107T-I			esophagus	3' Library kit	ESCC		I	2091	2091	6085.78	4624	1828	1646	3.51	22.29
GSE160269	P16T-E			esophagus	3' Library kit	ESCC		I	2392	2392	12641.9	12525.5	3517	3667.5	4.53	22.31
GSE160269	P16T-I			esophagus	3' Library kit	ESCC		I	1189	1189	13139.6	8842	2574	2367	3.06	16.39
GSE160269	P17T-E			esophagus	3' Library kit	ESCC		I	564	564	14679.4	12854.5	3406	3416.5	3.61	13.7
GSE160269	P17T-I			esophagus	3' Library kit	ESCC		I	1411	1411	10649.3	6508	2414	2262	2.95	17.31
GSE160269	P1T-E			esophagus	3' Library kit	ESCC		I	677	677	12536	9313	3090	2895	5.33	13.99
GSE160269	P1T-I			esophagus	3' Library kit	ESCC		I	982	982	13443.8	7501.5	2360	2229.5	2.23	15.9
GSE160269	P2T-E			esophagus	3' Library kit	ESCC		I	2012	2012	12714.7	10454.5	3612	3437	4.17	18.96
GSE160269	P2T-I			esophagus	3' Library kit	ESCC		I	1776	1776	9647.49	6169	2330	2137	2.41	17.62
GSE160269	P30T-E			esophagus	3' Library kit	ESCC		I	1193	1193	18194.5	15206	3728	3593	5.69	17.28
GSE160269	P30T-I			esophagus	3' Library kit	ESCC		I	2198	2198	7202.65	5629	1882	1728.5	4.63	27.29
GSE160269	P31T-E			esophagus	3' Library kit	ESCC		I	2100	2100	14887.3	12733.5	3340	3257.5	7	16.18
GSE160269	P31T-I			esophagus	3' Library kit	ESCC		I	2070	2070	9596.04	6755	1992	1834	2.77	14.65
GSE160269	P48T-E			esophagus	3' Library kit	ESCC		I	1591	1591	10071.2	7718	2658	2405	8.55	18.85
GSE160269	P48T-I			esophagus	3' Library kit	ESCC		I	2133	2133	7070.78	5067	1989	1766	4.25	25.35
GSE160269	P49T-E			esophagus	3' Library kit	ESCC		I	661	661	23441.5	19045	3810	3647	2.37	15.88
GSE160269	P49T-I			esophagus	3' Library kit	ESCC		I	990	990	10862.7	7294.5	2475	2209.5	4.1	19.49
GSE160269	P4T-E			esophagus	3' Library kit	ESCC		I	2348	2348	11249.8	8563.5	2911	2670.5	4.01	15.07
GSE160269	P4T-I			esophagus	3' Library kit	ESCC		I	1567	1567	10099.1	5967	2070	1790	2.59	16.16
GSE160269	P52T-E			esophagus	3' Library kit	ESCC		I	1370	1370	16620.1	12378	3496	3195.5	6.26	16
GSE160269	P52T-I			esophagus	3' Library kit	ESCC		I	1670	1670	9634.73	6195	2275	2059.5	3.17	15.44
GSE160269	P56T-E			esophagus	3' Library kit	ESCC		I	79	79	21269.2	16976	4116	4077	5.71	17.31
GSE160269	P56T-I			esophagus	3' Library kit	ESCC		I	706	706	14668	7962	2373	2186.5	3.29	18.94
GSE160269	P65T-E			esophagus	3' Library kit	ESCC		I	1809	1809	8796.72	7865	2640	2570	6.86	14.22
GSE160269	P65T-I			esophagus	3' Library kit	ESCC		I	2167	2167	6493	5223	1804	1662	5.28	25.48
GSE160269	P76T-E			esophagus	3' Library kit	ESCC		I	2044	2044	15032.1	13694.5	3439	3429.5	5.56	17.26
GSE160269	P76T-I			esophagus	3' Library kit	ESCC		I	1654	1654	9644.65	5631.5	2077	1872.5	3.73	21.52
GSE160269	P79T-E			esophagus	3' Library kit	ESCC		I	1879	1879	12068.1	10411	3055	2966	4.64	17.53
GSE160269	P79T-I			esophagus	3' Library kit	ESCC		I	1524	1524	10612	6376.5	2128	1958	3.92	21.13
GSE160269	P82T-E			esophagus	3' Library kit	ESCC		I	243	243	20285.5	15166	3859	3634	6.03	16.71
GSE160269	P82T-I			esophagus	3' Library kit	ESCC		I	867	867	9681.82	6504	2198	1993	3.29	22.31
GSE160269	P10T-E			esophagus	3' Library kit	ESCC		II	2469	2469	13062.6	12509	3239	3280	4.29	18.04
GSE160269	P10T-I			esophagus	3' Library kit	ESCC		II	1729	1729	11758.3	8880	2333	2135	3.55	13.77
GSE160269	P11T-E			esophagus	3' Library kit	ESCC		II	962	962	12590.5	11312.5	3240	3249	5.44	10.39
GSE160269	P11T-I			esophagus	3' Library kit	ESCC		II	2129	2129	7189.02	5277	2073	1922	2.87	15.1
GSE160269	P128T-E			esophagus	3' Library kit	ESCC		II	715	715	28301.1	19597	4326	3922	5.91	18.47
GSE160269	P128T-I			esophagus	3' Library kit	ESCC		II	2717	2717	7836.28	5314	2056	1803	5	23.34
GSE160269	P12T-E			esophagus	3' Library kit	ESCC		II	1272	1272	12925.4	11607	3431	3440	5.03	15.56
GSE160269	P12T-I			esophagus	3' Library kit	ESCC		II	1386	1386	12629.8	6659	2012	1948	2.62	15.94
GSE160269	P130T-E			esophagus	3' Library kit	ESCC		II	830	830	27360.6	23307.5	4630	4468	6.11	17.43
GSE160269	P130T-I			esophagus	3' Library kit	ESCC		II	1495	1495	10866.6	6167	2353	1902	4.38	19.78
GSE160269	P15T-E			esophagus	3' Library kit	ESCC		II	1854	1854	13347.4	11599.5	3166	3058	4.69	18.17
GSE160269	P15T-I			esophagus	3' Library kit	ESCC		II	1827	1827	9041.29	5272	2075	1918	3.56	18.41
GSE160269	P19T-E			esophagus	3' Library kit	ESCC		II	674	674	16961.9	14968.5	3537	3568.5	4.1	15.24
GSE160269	P19T-I			esophagus	3' Library kit	ESCC		II	1236	1236	8920.84	5969	2268	2058.5	3.72	18.92
GSE160269	P22T-E			esophagus	3' Library kit	ESCC		II	3811	3811	8465.4	7594	2471	2395	4.09	16.94
GSE160269	P22T-I			esophagus	3' Library kit	ESCC		II	2038	2038	5029.04	3837.5	1635	1457	3.85	18.92
GSE160269	P27T-E			esophagus	3' Library kit	ESCC		II	2285	2285	12455.9	10220	3202	2990	6.1	19.05
GSE160269	P27T-I			esophagus	3' Library kit	ESCC		II	1991	1991	7653.51	5180	2006	1859	3.44	19.6
GSE160269	P32T-E			esophagus	3' Library kit	ESCC		II	2087	2087	16828.5	13181	3467	3300	5.73	16.05
GSE160269	P32T-I			esophagus	3' Library kit	ESCC		II	1164	1164	15224.1	10951	2696	2497.5	3.18	14.22
GSE160269	P36T-E			esophagus	3' Library kit	ESCC		II	919	919	14393.3	11061	3176	3015	4.21	18.07
GSE160269	P36T-I			esophagus	3' Library kit	ESCC		II	1805	1805	8298.93	6075	2331	2192	2.56	16.76
GSE160269	P38T-E			esophagus	3' Library kit	ESCC		II	825	825	9838.61	7574	2348	2148	1.48	23.23
GSE160269	P38T-I			esophagus	3' Library kit	ESCC		II	2206	2206	6603.77	5528	2195	2048	2.23	14.82
GSE160269	P39T-E			esophagus	3' Library kit	ESCC		II	3061	3061	9049.95	7622	2484	2360	4.46	21.33
GSE160269	P39T-I			esophagus	3' Library kit	ESCC		II	1376	1376	7196.04	4699.5	1891	1749	2.73	17.83
GSE160269	P42T-E			esophagus	3' Library kit	ESCC		II	2330	2330	13677.7	10768.5	3142	2961.5	5.31	12.49
GSE160269	P42T-I			esophagus	3' Library kit	ESCC		II	1689	1689	8496.39	5700	2213	1984	3.85	18.59
GSE160269	P54T-E			esophagus	3' Library kit	ESCC		II	1351	1351	19809.8	19087	3951	4105	7.84	19.69
GSE160269	P54T-I			esophagus	3' Library kit	ESCC		II	2141	2141	7580.67	5407	2036	1849	4.02	21.05
GSE160269	P61T-E			esophagus	3' Library kit	ESCC		II	861	861	9756.51	8763	2807	2756	7.29	14.04
GSE160269	P61T-I			esophagus	3' Library kit	ESCC		II	1939	1939	7067.3	5230	1979	1834	3.54	20.96
GSE160269	P74T-E			esophagus	3' Library kit	ESCC		II	567	567	23029	17715	4057	3779	5.35	15.85
GSE160269	P74T-I			esophagus	3' Library kit	ESCC		II	1457	1457	10950.2	6672	2315	2052	3.33	16.92
GSE160269	P91T-E			esophagus	3' Library kit	ESCC		II	532	532	22180.9	17927.5	4069	4028	3.74	13.9
GSE160269	P91T-I			esophagus	3' Library kit	ESCC		II	1416	1416	8541.88	5785.5	2264	2058.5	1.79	15.17
GSE160269	P104T-E			esophagus	3' Library kit	ESCC		III	140	140	13071.6	7263.5	2742	2362.5	6.54	15.03
GSE160269	P104T-I			esophagus	3' Library kit	ESCC		III	2309	2309	5542.4	4646	1625	1486	3.94	27.42
GSE160269	P126T-E			esophagus	3' Library kit	ESCC		III	198	198	24909.4	18739.5	4146	4118	5.23	14.08
GSE160269	P126T-I			esophagus	3' Library kit	ESCC		III	1361	1361	8857.23	6049	2359	2094	3.75	19.14
GSE160269	P127T-E			esophagus	3' Library kit	ESCC		III	1758	1758	10511.1	9213.5	2940	2835.5	9.11	12.23
GSE160269	P127T-I			esophagus	3' Library kit	ESCC		III	1616	1616	8363.4	5731.5	2291	2073.5	3.4	17.23
GSE160269	P20T-E			esophagus	3' Library kit	ESCC		III	1492	1492	11204.4	9202.5	2807	2736	7.03	15.32
GSE160269	P20T-I			esophagus	3' Library kit	ESCC		III	1360	1360	6948.11	5031	1846	1690.5	4.08	18.81
GSE160269	P21T-E			esophagus	3' Library kit	ESCC		III	2262	2262	12489	10423.5	3000	2884	5.07	14.52
GSE160269	P21T-I			esophagus	3' Library kit	ESCC		III	1099	1099	8120.47	5393	2004	1844	3.39	20.03
GSE160269	P23T-E			esophagus	3' Library kit	ESCC		III	1835	1835	16727.9	12312	3371	3157	4.7	17.21
GSE160269	P23T-I			esophagus	3' Library kit	ESCC		III	1702	1702	11700.2	7043.5	2369	2206.5	2.68	16.39
GSE160269	P24T-E			esophagus	3' Library kit	ESCC		III	2971	2971	10697.8	8946	2822	2696	2.72	16.38
GSE160269	P24T-I			esophagus	3' Library kit	ESCC		III	3710	3710	5975.84	4999	2064	1932.5	2.54	17.45
GSE160269	P26T-E			esophagus	3' Library kit	ESCC		III	1545	1545	18625.7	17156	3816	3884	4.87	24.97
GSE160269	P26T-I			esophagus	3' Library kit	ESCC		III	1992	1992	10303.8	6253.5	2098	1972.5	3.21	14.86
GSE160269	P28T-E			esophagus	3' Library kit	ESCC		III	1640	1640	15005.6	13082	3384	3257	5.69	20.32
GSE160269	P28T-I			esophagus	3' Library kit	ESCC		III	1525	1525	8163.94	5887	2198	2035	3.04	18.67
GSE160269	P37T-E			esophagus	3' Library kit	ESCC		III	1071	1071	13432.4	11267	3180	3041	6.53	14.49
GSE160269	P37T-I			esophagus	3' Library kit	ESCC		III	728	728	8654.9	5158	1993	1864	2.64	14.34
GSE160269	P40T-E			esophagus	3' Library kit	ESCC		III	1483	1483	8371	7256	2487	2399	5.35	12.41
GSE160269	P40T-I			esophagus	3' Library kit	ESCC		III	3234	3234	5480.25	3915	1799	1653	2.96	19.14
GSE160269	P44T-E			esophagus	3' Library kit	ESCC		III	3321	3321	11918.3	11266	2961	2996	6.48	15.99
GSE160269	P44T-I			esophagus	3' Library kit	ESCC		III	1899	1899	12504.6	8416	2163	1971	3.32	15.57
GSE160269	P47T-E			esophagus	3' Library kit	ESCC		III	2869	2869	9770.85	9511	2698	2742	5.65	14.01
GSE160269	P47T-I			esophagus	3' Library kit	ESCC		III	2035	2035	9127.35	6104	2161	2030	2.65	13.45
GSE160269	P57T-E			esophagus	3' Library kit	ESCC		III	1723	1723	8831.93	7947	2604	2537	7.64	14.49
GSE160269	P57T-I			esophagus	3' Library kit	ESCC		III	1067	1067	11081.7	5972	2010	1903	3.74	20.45
GSE160269	P5T-E			esophagus	3' Library kit	ESCC		III	2470	2470	13683.4	11254.5	3055	2921.5	3.64	17.82
GSE160269	P5T-I			esophagus	3' Library kit	ESCC		III	2436	2436	7819.34	5025	1927	1769	2.24	15.1
GSE160269	P62T-E			esophagus	3' Library kit	ESCC		III	1022	1022	27145.5	23608.5	4731	4684.5	6.32	17.58
GSE160269	P62T-I			esophagus	3' Library kit	ESCC		III	1698	1698	7411.91	5678	2132	1880.5	4.53	24.62
GSE160269	P63T-E			esophagus	3' Library kit	ESCC		III	89	89	17355.9	14120	3547	3771	5.71	16.59
GSE160269	P63T-I			esophagus	3' Library kit	ESCC		III	1742	1742	9700.72	5928.5	2299	1952	3.77	21.73
GSE160269	P75T-E			esophagus	3' Library kit	ESCC		III	863	863	18927.9	15507	3649	3542	6.4	15.45
GSE160269	P75T-I			esophagus	3' Library kit	ESCC		III	1716	1716	7372.65	5373.5	2001	1830.5	4.49	18.57
GSE160269	P80T-E			esophagus	3' Library kit	ESCC		III	452	452	23518.9	20247	4156	4229.5	5.27	18.68
GSE160269	P80T-I			esophagus	3' Library kit	ESCC		III	1750	1750	8375.38	5494.5	2129	1974	2.55	18.13
GSE160269	P83T-E			esophagus	3' Library kit	ESCC		III	683	683	29887.6	26656	4549	4648	6.39	16.26
GSE160269	P83T-I			esophagus	3' Library kit	ESCC		III	2072	2072	9364.87	6783.5	2220	2024.5	2.81	16.07
GSE160269	P84T-E			esophagus	3' Library kit	ESCC		III	1097	1097	15736.7	14323	3452	3466	5.61	13.13
GSE160269	P84T-I			esophagus	3' Library kit	ESCC		III	1172	1172	9757.78	5310.5	1920	1749.5	4.03	20.29
GSE160269	P87T-E			esophagus	3' Library kit	ESCC		III	173	173	13515.4	9748	3126	2825	6.98	11.34
GSE160269	P87T-I			esophagus	3' Library kit	ESCC		III	2621	2621	6013.4	5203	1944	1838	2.62	13.86
GSE160269	P89T-E			esophagus	3' Library kit	ESCC		III	217	217	42635	33398	4663	4483	3.54	23.12
GSE160269	P89T-I			esophagus	3' Library kit	ESCC		III	1125	1125	10433.2	7356	2422	2225	2.12	15.34
GSE160269	P8T-E			esophagus	3' Library kit	ESCC		III	3144	3144	9358	7401	2769	2534	5.65	15.36
GSE160269	P8T-I			esophagus	3' Library kit	ESCC		III	2439	2439	7769.84	5171	2051	1756	4.65	22.18
GSE160269	P94T-E			esophagus	3' Library kit	ESCC		III	153	153	10548.8	8680	2669	2557	7.53	15.02
GSE160269	P94T-I			esophagus	3' Library kit	ESCC		III	862	862	10546.2	5721	1946	1759	3.38	23.5
GSE160269	P9T-E			esophagus	3' Library kit	ESCC		III	3221	3221	9887.71	8736	2621	2552	5.3	16.65
GSE160269	P9T-I			esophagus	3' Library kit	ESCC		III	3139	3139	7259.01	4827	2006	1759	3.01	17.42
GSE188900	GSE188900_Patient6_normal			esophagus	3' Library kit	Adjacent esophagus			8107	7066	18556.4	12110	2356	2347	4.82	33.99
GSE196756	GSM5900216_1N	Male	65	esophagus	3' Library kit	Adjacent esophagus			3610	3170	8444.28	5475	2175	1724	5.56	24.9
GSE196756	GSM5900218_2N	Male	72	esophagus	3' Library kit	Adjacent esophagus			5683	4175	10673.8	5655	2391	1927	6.98	18.66
GSE196756	GSM5900220_3N	Female	63	esophagus	3' Library kit	Adjacent esophagus			11008	10603	5934.61	3152	1571	1037	5.18	17.65
GSE199654	LZE10D	Male	61	esophagus	5' Library kit	Adjacent esophagus			2	2	37290.5	37290.5	5815	5814.5	10.03	20.94
GSE199654	LZE10N	Male	61	esophagus	5' Library kit	Adjacent esophagus			1	1	850	850	239	239	13.06	14
GSE199654	LZE11N	Male	60	esophagus	5' Library kit	Adjacent esophagus			3	3	1868	930	716	472	6.99	19.59
GSE199654	LZE20N	Male	54	esophagus	5' Library kit	Adjacent esophagus			69	69	4675.87	1499	882	508	1.38	10.11
GSE199654	LZE22N	Female	68	esophagus	5' Library kit	Adjacent esophagus			5	5	12431.6	14695	2581	2795	12.13	19.13
GSE199654	LZE24D3	Male	73	esophagus	5' Library kit	Adjacent esophagus			21	21	15834	15028	3512	4090	4.75	19.04
GSE199654	LZE24N	Male	73	esophagus	5' Library kit	Adjacent esophagus			8	8	8351.5	6165	2167	2018	12.62	21.92
GSE199654	LZE2N	Male	73	esophagus	5' Library kit	Adjacent esophagus			6	6	7039.5	7596.5	2083	2310.5	7.16	26.02
GSE199654	LZE3N	Male	67	esophagus	5' Library kit	Adjacent esophagus			2	2	807	807	294	293.5	8.1	30.97
GSE199654	LZE4N	Male	61	esophagus	5' Library kit	Adjacent esophagus			13	13	5406.46	3714	1552	1336	8.71	27.35
GSE199654	LZE5D1	Male	63	esophagus	5' Library kit	Adjacent esophagus			30	4	1946.5	1028	689	419	9.63	33.24
GSE199654	LZE5D2	Male	63	esophagus	5' Library kit	Adjacent esophagus			13	13	3151.08	3648	1205	1443	10.39	25.16
GSE199654	LZE5N	Male	63	esophagus	5' Library kit	Adjacent esophagus			11	11	4176.45	4149	1304	1410	9.09	32.16
GSE199654	LZE6D3	Female	63	esophagus	5' Library kit	Adjacent esophagus			1	1	7708	7708	1866	1866	10.59	31.73
GSE199654	LZE7D1	Male	57	esophagus	5' Library kit	Adjacent esophagus			4	4	9743	6056	1924	1355.5	9.66	34.22
GSE199654	LZE7D2	Male	57	esophagus	5' Library kit	Adjacent esophagus			4	4	10169.2	6326.5	1974	1415	9.39	34.43
GSE199654	LZE8D1	Female	65	esophagus	5' Library kit	Adjacent esophagus			18	18	7685.78	6306	2287	2200	8.59	17.56
GSE199654	LZE8N	Female	65	esophagus	5' Library kit	Adjacent esophagus			4	4	9034.75	9441	2081	2303	5.79	24.94
GSE199654	LZE6T	Female	63	esophagus	5' Library kit	ESCC		I	388	387	5347.03	3876	1640	1437	0.81	17.36
GSE199654	LZE7T	Male	57	esophagus	5' Library kit	ESCC		I	269	269	10121.3	7073	2502	2181	5.13	20.32
GSE199654	LZE10T	Male	61	esophagus	5' Library kit	ESCC		II	7	7	19136.4	19160	4251	4834	6.58	18.89
GSE199654	LZE22T	Female	68	esophagus	5' Library kit	ESCC		II	203	203	6489.87	3304	1798	1354	3.6	18.52
GSE199654	LZE24T	Male	73	esophagus	5' Library kit	ESCC		II	422	422	10135.4	7785.5	2647	2809	5.74	17.1
GSE199654	LZE2T	Male	73	esophagus	5' Library kit	ESCC		II	393	393	8868.59	8350	2347	2360	1.57	16.44
GSE199654	LZE4T	Male	61	esophagus	5' Library kit	ESCC		II	460	459	6363.13	4800	1911	1605	3.53	21.33
GSE199654	LZE5T	Male	63	esophagus	5' Library kit	ESCC		II	55	55	7345.4	4338	2129	1710	8.11	16.95
GSE199654	LZE1T	Male	78	esophagus	5' Library kit	ESCC		III	15	11	2303.73	1357	1011	747	3.78	22.14
GSE199654	LZE20T	Male	54	esophagus	5' Library kit	ESCC		III	402	401	6220.72	2719	1677	1126	5.22	17.21
GSE199654	LZE21T	Male	62	esophagus	5' Library kit	ESCC		III	273	273	12952.5	4252	2375	1468	4.84	19.84
GSE199654	LZE3T	Male	67	esophagus	5' Library kit	ESCC		III	88	88	9056.69	7536.5	2293	2284.5	5.06	25.4
GSE199654	LZE8T	Female	65	esophagus	5' Library kit	ESCC		III	359	359	7249.59	6351	2116	2147	9.68	16.66
GSE199654	LZE11T	Male	60	esophagus	5' Library kit	ESCC		IVA	21	21	12639.6	7445	2380	1837	2.22	18.65
GSE203115	GSE203115_Esc1	Male	71	esophagus	5' Library kit	ESCC	Responder	III	4505	3992	9506.15	4430	2094	1544.5	4.76	23.07
GSE203115	GSE203115_Esc2	Male	54	esophagus	5' Library kit	ESCC	Non-responder	III	3624	3283	9287.62	4527	2125	1676	3.33	17.99
GSE203115	GSE203115_Esc3	Female	61	esophagus	5' Library kit	ESCC	Responder	III	5151	4740	5345.28	2656.5	1423	1123.5	5.08	19.08
GSE221561	GSM6886317_S6417N			esophagus	3' Library kit	Adjacent esophagus			6025	4637	22674.1	21047	3238	3856	9.86	19.85
GSE221561	GSM6886319_S9478N			esophagus	3' Library kit	Adjacent esophagus			6310	5136	16114	14299	2749	2871.5	11.74	25.82
GSE221561	GSM6886312_S1315TS			esophagus	3' Library kit	ESCC		I	8057	7396	24598.4	20929.5	3857	4093.5	9.72	21.37
GSE221561	GSM6886315_S2487T			esophagus	3' Library kit	ESCC		I	13009	10815	7289.69	3503	1754	1447	7.19	17.31
GSE221561	GSM6886311_S1265T			esophagus	3' Library kit	ESCC		II	10925	10476	23708.8	17188.5	3799	3752	2.96	15.62
GSE221561	GSM6886320_S9478T			esophagus	3' Library kit	ESCC		II	5941	5457	11923.5	2868	2071	1270	7.29	16.22
GSE221561	GSM6886310_S0520T			esophagus	3' Library kit	ESCC		III	7465	7283	2845.89	2539	1226	1161	4.18	11.98
GSE221561	GSM6886313_S1535T			esophagus	3' Library kit	ESCC		III	9602	8278	19981.9	16626	3512	3509	8.59	18.82
GSE221561	GSM6886316_S6829T			esophagus	3' Library kit	ESCC		III	5874	4185	26352	22983	4565	4933	9.2	16.4
GSE221561	GSM6886318_S6417T			esophagus	3' Library kit	ESCC		III	5163	3445	14020.9	4292	2601	1657	9.09	11.35
GSE221561	GSM6886314_S2423T			esophagus	3' Library kit	ESCC		IVA	12007	11223	23622	15318	3559	3430	5.21	21.1
								sum:	459452	440302

## Sheet: Table S3
Cell type	Marers
Epithelial cells	EPCAM, KRT14, TP63
Basal cells	KRT4, KRT13, GJB2
Fibroblasts	DCN, ACTA2, FBLN1
- mCAFs	POSTN, CDH11, COL6A1, MMP11
- iCAFs	CXCL12, CD34, C3, CFD, CXCL14
- vCAFs	ACTA2, MYH11, MCAM, BCAM
- tCAFs	ENO1, PGK1, GAPDH, PDPN
- apCAFs	HLA-DRA, HLA-DRB1, CD74
Pericytes	COX4I2, PDGFRB
Endothelial cells	PECAM1, ENG, PLVAP
- Lymphatic endo	PROX1, LYVE1, FLT4, PDPN
- Inflammatory/hypoxia endo	HIF1A, SELE, ICAM1, VCAM1, IL6
- Microvascular endo	CLDN5, JAM1, VWF, CDH5, CD34 (VWF low, CDH5-, CD34-)
- endo progenitor	TEK, KDR
- Multipotent endo	CXCL12, HIF1A, ACTB, VIM, PLVAP
T/NK cells	CD3D, CD3E, CD8A, NKG7
- CD4+ T cells	CD4
- CD8+ T cells	CD8A
- Treg	FOXP3, IL2RA, IL7R (IL7R-low)
- CD4 CTL	GZMA, GZMB, PRF1
- TH22	AHR, CCR6, CXCL13
- dnT (Double-negative T)	CD4, CD8A, GZMA, GZMB, GZMK, GZMH, PRF1
- γδT	TRDC, TRGC1, TRGC2
- CD4 T Naive	CCR7, SELL, IL2RA
- TH17	RORC, IL17A, KLRB1
- Proliferating Tex	TIGIT, TOX, PDCD1, LAG3, HAVCR2, CTLA4, IL2, IFNG, TNF, MKI67, TOP2A
- NELL2+ Tex	NELL2, NR4A1 (IL7R-)
- CD8 Tem2 (ZEB2high)	CCL5, NKG7, CST7, GZMH, ZEB2
- CD8 Tem1 (TCF7high)	TCF7
- CD8 Tcm	ANXA1, IL7R, TRAC, GZMA/GZMB/GZMH/GZMK, CD69
- CD8 T cytotoxic	GZMA/GZMB/GZMH/GZMK, PRF1, IL2RA
- NK cells	NCAM1 (CD56), NCR1 (NKp46), FGFBP2, FCGR3A (CD16)
- NKT cells	CD3E, NCAM1, GNLY
Myeloid cells	CD68, CD14, FCGR3A, CD1C
- tDC	CCR7, CD274
- pDC	IL3RA
- Megakaryocyte	CCL3L1
- CD14 Mono	CD14
- CD16 Mono	CD14, FCGR3A
- M2 Macrophage	MRC1, CD163
- TRNs	CXCR2, G0S2, FCGR3B, CSF3R
- M1 Macrophage	CXCL9, CXCL10
B cells	CD19, MS4A1, BANK1
-Naive B cells	IGHM, IGHD
- Activated B cells	CD80, CD82
- Memory B cells	BANK1
- GC B dark zone cells	CXCR4, STMN1, TOP2A, MKI67 (CD83-, CD86-)
- GC B light zone cells	CXCR5 (CD83+, CD86+)
Plasma cells	MZB1, JCHAIN, DERL3
- IgG Plasma	IGHG1
- IgA Plasma	IGHA2
- Plasmablast	TNFRSF17, PRDM1
Mast cells	FCER1A, TPSB2, CPA3

## Sheet: Table S4
source	term_name	term_id	highlighted	adjusted_p_value	negative_log10_of_adjusted_p_value	term_size	query_size	intersection_size	effective_domain_size	intersections
GO:MF	acyl-CoA desaturase activity	GO:0016215	TRUE	4.29214e-07	6.36733	4	16	3	20196	FADS1,FADS2,SCD
GO:MF	catalytic activity	GO:0003824	FALSE	4.84591e-07	6.31462	5751	16	16	20196	ACAT2,CYP51A1,DHCR7,FADS1,FADS2,FDFT1,FDPS,HMGCR,HMGCS1,IDI1,JADE2,MSMO1,MVD,PCSK9,SCD,SQLE
GO:MF	oxidoreductase activity, acting on paired donors, with incorporation or reduction of molecular oxygen	GO:0016705	FALSE	8.43718e-07	6.0738	178	16	6	20196	CYP51A1,FADS1,FADS2,MSMO1,SCD,SQLE
GO:MF	oxidoreductase activity	GO:0016491	FALSE	8.42594e-06	5.07438	743	16	8	20196	CYP51A1,DHCR7,FADS1,FADS2,HMGCR,MSMO1,SCD,SQLE
GO:MF	oxidoreductase activity, acting on paired donors, with oxidation of a pair of donors resulting in the reduction of molecular oxygen to two molecules of water	GO:0016717	FALSE	8.99176e-06	5.04616	9	16	3	20196	FADS1,FADS2,SCD
GO:MF	linoleoyl-CoA desaturase activity	GO:0016213	FALSE	0.000154853	3.81008	2	16	2	20196	FADS1,FADS2
GO:MF	stearoyl-CoA 9-desaturase activity	GO:0004768	FALSE	0.000464343	3.33316	3	16	2	20196	FADS2,SCD
GO:MF	monooxygenase activity	GO:0004497	TRUE	0.0197056	1.70541	106	16	3	20196	CYP51A1,MSMO1,SQLE
GO:MF	prenyltransferase activity	GO:0004659	TRUE	0.0235179	1.6286	18	16	2	20196	FDFT1,FDPS
GO:BP	sterol biosynthetic process	GO:0016126	TRUE	3.0321e-19	18.5183	63	16	10	21017	CYP51A1,DHCR7,FDFT1,FDPS,HMGCR,HMGCS1,IDI1,MSMO1,MVD,SQLE
GO:BP	cholesterol metabolic process	GO:0008203	FALSE	3.84377e-18	17.4152	138	16	11	21017	CYP51A1,DHCR7,FDFT1,FDPS,HMGCR,HMGCS1,IDI1,MSMO1,MVD,PCSK9,SQLE
GO:BP	secondary alcohol metabolic process	GO:1902652	FALSE	9.19449e-18	17.0365	149	16	11	21017	CYP51A1,DHCR7,FDFT1,FDPS,HMGCR,HMGCS1,IDI1,MSMO1,MVD,PCSK9,SQLE
GO:BP	sterol metabolic process	GO:0016125	FALSE	1.24194e-17	16.9059	153	16	11	21017	CYP51A1,DHCR7,FDFT1,FDPS,HMGCR,HMGCS1,IDI1,MSMO1,MVD,PCSK9,SQLE
GO:BP	cholesterol biosynthetic process	GO:0006695	FALSE	4.52704e-17	16.3442	55	16	9	21017	CYP51A1,DHCR7,FDFT1,FDPS,HMGCR,HMGCS1,IDI1,MSMO1,MVD
GO:BP	secondary alcohol biosynthetic process	GO:1902653	FALSE	4.52704e-17	16.3442	55	16	9	21017	CYP51A1,DHCR7,FDFT1,FDPS,HMGCR,HMGCS1,IDI1,MSMO1,MVD
GO:BP	steroid biosynthetic process	GO:0006694	FALSE	1.85752e-14	13.7311	181	16	10	21017	CYP51A1,DHCR7,FDFT1,FDPS,HMGCR,HMGCS1,IDI1,MSMO1,MVD,SQLE
GO:BP	lipid metabolic process	GO:0006629	FALSE	3.49457e-14	13.4566	1379	16	15	21017	ACAT2,CYP51A1,DHCR7,FADS1,FADS2,FDFT1,FDPS,HMGCR,HMGCS1,IDI1,MSMO1,MVD,PCSK9,SCD,SQLE
GO:BP	steroid metabolic process	GO:0008202	FALSE	5.98521e-14	13.2229	326	16	11	21017	CYP51A1,DHCR7,FDFT1,FDPS,HMGCR,HMGCS1,IDI1,MSMO1,MVD,PCSK9,SQLE
GO:BP	lipid biosynthetic process	GO:0008610	FALSE	7.19085e-14	13.1432	733	16	13	21017	CYP51A1,DHCR7,FADS1,FADS2,FDFT1,FDPS,HMGCR,HMGCS1,IDI1,MSMO1,MVD,SCD,SQLE
GO:BP	alcohol metabolic process	GO:0006066	FALSE	1.40179e-13	12.8533	352	16	11	21017	CYP51A1,DHCR7,FDFT1,FDPS,HMGCR,HMGCS1,IDI1,MSMO1,MVD,PCSK9,SQLE
GO:BP	alcohol biosynthetic process	GO:0046165	FALSE	2.32559e-13	12.6335	136	16	9	21017	CYP51A1,DHCR7,FDFT1,FDPS,HMGCR,HMGCS1,IDI1,MSMO1,MVD
GO:BP	organic hydroxy compound biosynthetic process	GO:1901617	FALSE	3.71174e-13	12.4304	243	16	10	21017	CYP51A1,DHCR7,FDFT1,FDPS,HMGCR,HMGCS1,IDI1,MSMO1,MVD,SQLE
GO:BP	small molecule biosynthetic process	GO:0044283	TRUE	5.41865e-13	12.2661	595	16	12	21017	CYP51A1,DHCR7,FADS1,FADS2,FDFT1,FDPS,HMGCR,HMGCS1,IDI1,MSMO1,MVD,SCD
GO:BP	small molecule metabolic process	GO:0044281	FALSE	1.81943e-12	11.7401	1795	16	15	21017	ACAT2,CYP51A1,DHCR7,FADS1,FADS2,FDFT1,FDPS,HMGCR,HMGCS1,IDI1,MSMO1,MVD,PCSK9,SCD,SQLE
GO:BP	organic hydroxy compound metabolic process	GO:1901615	FALSE	1.88686e-11	10.7243	549	16	11	21017	CYP51A1,DHCR7,FDFT1,FDPS,HMGCR,HMGCS1,IDI1,MSMO1,MVD,PCSK9,SQLE
GO:BP	isoprenoid biosynthetic process	GO:0008299	FALSE	2.50368e-08	7.60142	30	16	5	21017	FDPS,HMGCR,HMGCS1,IDI1,MVD
GO:BP	isoprenoid metabolic process	GO:0006720	FALSE	3.40957e-07	6.4673	121	16	6	21017	FDFT1,FDPS,HMGCR,HMGCS1,IDI1,MVD
GO:BP	phospholipid metabolic process	GO:0006644	FALSE	8.56035e-06	5.06751	382	16	7	21017	FADS1,FDFT1,FDPS,HMGCS1,IDI1,MVD,PCSK9
GO:BP	farnesyl diphosphate metabolic process	GO:0045338	FALSE	1.00411e-05	4.99822	6	16	3	21017	FDFT1,FDPS,HMGCS1
GO:BP	organophosphate metabolic process	GO:0019637	FALSE	0.000518464	3.28528	1063	16	8	21017	FADS1,FDFT1,FDPS,HMGCR,HMGCS1,IDI1,MVD,PCSK9
GO:BP	phospholipid biosynthetic process	GO:0008654	FALSE	0.00134871	2.87008	254	16	5	21017	FADS1,FDPS,HMGCS1,IDI1,MVD
GO:BP	farnesyl diphosphate biosynthetic process	GO:0045337	FALSE	0.00452401	2.34448	4	16	2	21017	FDPS,HMGCS1
GO:BP	isopentenyl diphosphate metabolic process	GO:0046490	FALSE	0.00753666	2.12282	5	16	2	21017	IDI1,MVD
GO:BP	isopentenyl diphosphate biosynthetic process	GO:0009240	FALSE	0.00753666	2.12282	5	16	2	21017	IDI1,MVD
GO:BP	unsaturated fatty acid biosynthetic process	GO:0006636	TRUE	0.00906709	2.04253	49	16	3	21017	FADS1,FADS2,SCD
GO:BP	fatty acid metabolic process	GO:0006631	FALSE	0.0121304	1.91612	398	16	5	21017	ACAT2,FADS1,FADS2,MSMO1,SCD
GO:BP	negative regulation of amyloid-beta clearance	GO:1900222	TRUE	0.0270838	1.56729	9	16	2	21017	CYP51A1,HMGCR
GO:BP	alpha-linolenic acid metabolic process	GO:0036109	TRUE	0.0338398	1.47057	10	16	2	21017	FADS1,FADS2
GO:CC	endoplasmic reticulum membrane	GO:0005789	TRUE	4.3884e-06	5.35769	1203	16	9	22115	CYP51A1,DHCR7,FADS1,FADS2,FDFT1,HMGCR,MSMO1,SCD,SQLE
GO:CC	endoplasmic reticulum subcompartment	GO:0098827	FALSE	4.58183e-06	5.33896	1209	16	9	22115	CYP51A1,DHCR7,FADS1,FADS2,FDFT1,HMGCR,MSMO1,SCD,SQLE
GO:CC	nuclear outer membrane-endoplasmic reticulum membrane network	GO:0042175	FALSE	5.17119e-06	5.28641	1226	16	9	22115	CYP51A1,DHCR7,FADS1,FADS2,FDFT1,HMGCR,MSMO1,SCD,SQLE
GO:CC	endoplasmic reticulum	GO:0005783	FALSE	3.13956e-05	4.50313	2066	16	10	22115	CYP51A1,DHCR7,FADS1,FADS2,FDFT1,HMGCR,MSMO1,PCSK9,SCD,SQLE
GO:CC	organelle subcompartment	GO:0031984	FALSE	3.48534e-05	4.45775	1530	16	9	22115	CYP51A1,DHCR7,FADS1,FADS2,FDFT1,HMGCR,MSMO1,SCD,SQLE
GO:CC	organelle membrane	GO:0031090	FALSE	0.00840524	2.07545	3787	16	10	22115	CYP51A1,DHCR7,FADS1,FADS2,FDFT1,HMGCR,MSMO1,PCSK9,SCD,SQLE
KEGG	Terpenoid backbone biosynthesis	KEGG:00900	FALSE	4.51678e-11	10.3452	22	15	6	8484	ACAT2,FDPS,HMGCR,HMGCS1,IDI1,MVD
KEGG	Steroid biosynthesis	KEGG:00100	FALSE	7.95653e-09	8.09928	20	15	5	8484	CYP51A1,DHCR7,FDFT1,MSMO1,SQLE
KEGG	Metabolic pathways	KEGG:01100	FALSE	3.09491e-08	7.50935	1537	15	14	8484	ACAT2,CYP51A1,DHCR7,FADS1,FADS2,FDFT1,FDPS,HMGCR,HMGCS1,IDI1,MSMO1,MVD,SCD,SQLE
KEGG	Fatty acid metabolism	KEGG:01212	FALSE	0.000150095	3.82363	57	15	4	8484	ACAT2,FADS1,FADS2,SCD
KEGG	Biosynthesis of unsaturated fatty acids	KEGG:01040	FALSE	0.000809122	3.09199	27	15	3	8484	FADS1,FADS2,SCD
KEGG	PPAR signaling pathway	KEGG:03320	FALSE	0.0177499	1.7508	75	15	3	8484	FADS2,HMGCS1,SCD
REAC	Cholesterol biosynthesis	REAC:R-HSA-191273	FALSE	2.05138e-21	20.688	26	16	10	10916	ACAT2,CYP51A1,DHCR7,FDFT1,FDPS,HMGCS1,IDI1,MSMO1,MVD,SQLE
REAC	Activation of gene expression by SREBF (SREBP)	REAC:R-HSA-2426168	FALSE	1.62918e-16	15.788	40	16	9	10916	CYP51A1,DHCR7,FDFT1,FDPS,HMGCS1,IDI1,MVD,SCD,SQLE
REAC	Regulation of cholesterol biosynthesis by SREBP (SREBF)	REAC:R-HSA-1655829	FALSE	2.62058e-15	14.5816	53	16	9	10916	CYP51A1,DHCR7,FDFT1,FDPS,HMGCS1,IDI1,MVD,SCD,SQLE
REAC	Metabolism of steroids	REAC:R-HSA-8957322	FALSE	3.4923e-15	14.4569	152	16	11	10916	ACAT2,CYP51A1,DHCR7,FDFT1,FDPS,HMGCS1,IDI1,MSMO1,MVD,SCD,SQLE
REAC	Metabolism of lipids	REAC:R-HSA-556833	FALSE	7.85296e-11	10.105	735	16	13	10916	ACAT2,CYP51A1,DHCR7,FADS1,FADS2,FDFT1,FDPS,HMGCS1,IDI1,MSMO1,MVD,SCD,SQLE
REAC	Metabolism	REAC:R-HSA-1430728	FALSE	4.22894e-05	4.37377	2079	16	13	10916	ACAT2,CYP51A1,DHCR7,FADS1,FADS2,FDFT1,FDPS,HMGCS1,IDI1,MSMO1,MVD,SCD,SQLE
REAC	Linoleic acid (LA) metabolism	REAC:R-HSA-2046105	FALSE	0.0179845	1.7451	8	16	2	10916	FADS1,FADS2
REAC	alpha-linolenic (omega3) and linoleic (omega6) acid metabolism	REAC:R-HSA-2046104	FALSE	0.0422472	1.3742	12	16	2	10916	FADS1,FADS2
REAC	alpha-linolenic acid (ALA) metabolism	REAC:R-HSA-2046106	FALSE	0.0422472	1.3742	12	16	2	10916	FADS1,FADS2
WP	Cholesterol metabolism with Bloch and Kandutsch Russell pathways	WP:WP4718	FALSE	4.12298e-30	29.3848	47	15	14	8722	ACAT2,CYP51A1,DHCR7,FADS1,FADS2,FDFT1,FDPS,HMGCR,HMGCS1,IDI1,MSMO1,MVD,SCD,SQLE
WP	Cholesterol biosynthesis pathway	WP:WP197	FALSE	1.74016e-24	23.7594	15	15	10	8722	CYP51A1,DHCR7,FDFT1,FDPS,HMGCR,HMGCS1,IDI1,MSMO1,MVD,SQLE
WP	Cholesterol synthesis disorders	WP:WP5193	FALSE	2.53169e-23	22.5966	18	15	10	8722	CYP51A1,DHCR7,FDFT1,FDPS,HMGCR,HMGCS1,IDI1,MSMO1,MVD,SQLE
WP	Enterocyte cholesterol metabolism	WP:WP5333	FALSE	1.98233e-22	21.7028	36	15	11	8722	ACAT2,CYP51A1,DHCR7,FDFT1,FDPS,HMGCR,HMGCS1,IDI1,MSMO1,MVD,SQLE
WP	Cholesterol biosynthesis pathway in hepatocytes	WP:WP5329	FALSE	1.89225e-21	20.723	43	15	11	8722	ACAT2,CYP51A1,FADS2,FDFT1,FDPS,HMGCR,HMGCS1,IDI1,MSMO1,MVD,SCD
WP	Cholesterol metabolism	WP:WP5304	FALSE	2.30772e-21	20.6368	72	15	12	8722	ACAT2,CYP51A1,DHCR7,FDFT1,FDPS,HMGCR,HMGCS1,IDI1,MSMO1,MVD,PCSK9,SQLE
WP	Mevalonate arm of cholesterol biosynthesis pathway	WP:WP4190	FALSE	1.95391e-15	14.7091	13	15	7	8722	ACAT2,FDFT1,FDPS,HMGCR,HMGCS1,IDI1,MVD
WP	Sterol regulatory element binding proteins SREBP signaling	WP:WP1982	FALSE	4.60629e-14	13.3366	69	15	9	8722	CYP51A1,FDFT1,FDPS,HMGCR,HMGCS1,IDI1,MVD,SCD,SQLE
WP	Mevalonate pathway	WP:WP3963	FALSE	2.02447e-11	10.6937	7	15	5	8722	ACAT2,FDPS,HMGCR,HMGCS1,MVD
WP	Omega 9 fatty acid synthesis	WP:WP4724	FALSE	0.00020017	3.6986	14	15	3	8722	FADS1,FADS2,SCD
WP	SREBF and miR33 in cholesterol and lipid homeostasis	WP:WP2011	FALSE	0.000307318	3.51241	16	15	3	8722	HMGCR,HMGCS1,SCD
WP	Mevalonate arm of cholesterol biosynthesis pathway with inhibitors	WP:WP4189	FALSE	0.000373083	3.42819	2	15	2	8722	HMGCR,MVD
WP	Statin inhibition of cholesterol production	WP:WP430	FALSE	0.00242884	2.6146	31	15	3	8722	FDFT1,HMGCR,SQLE
WP	Disorders in ketolysis	WP:WP5195	FALSE	0.00371972	2.42949	5	15	2	8722	ACAT2,HMGCS1
WP	Sebaleic acid formation and metabolism	WP:WP5315	FALSE	0.00371972	2.42949	5	15	2	8722	FADS1,FADS2
WP	Metabolism of alpha linolenic acid	WP:WP4586	FALSE	0.00557403	2.25383	6	15	2	8722	FADS1,FADS2
WP	Linoleic acid metabolism affected by SARS CoV 2	WP:WP4853	FALSE	0.00557403	2.25383	6	15	2	8722	FADS1,FADS2
WP	Effect of omega 3 PUFA on Huntington 39 s disease pathways	WP:WP5470	FALSE	0.00559112	2.2525	120	15	4	8722	CYP51A1,DHCR7,HMGCR,HMGCS1
WP	Cholesterol biosynthesis with skeletal dysplasias	WP:WP4804	FALSE	0.00779588	2.10813	7	15	2	8722	CYP51A1,DHCR7
WP	Omega 3 omega 6 fatty acid synthesis	WP:WP4723	FALSE	0.0386707	1.41262	15	15	2	8722	FADS1,FADS2
TF	Factor: NFYA; motif: NNRGCCAATSRGMRSSNNSN	TF:M12642	FALSE	0.00174492	2.75822	2845	16	11	20044	ACAT2,DHCR7,FADS1,FADS2,FDFT1,FDPS,HMGCS1,IDI1,MVD,SCD,SQLE
TF	Factor: YB-1; motif: NNNNCCAATNN; match class: 1	TF:M03862_1	FALSE	0.00505817	2.29601	3157	16	11	20044	ACAT2,DHCR7,FADS1,FDFT1,FDPS,HMGCS1,IDI1,MSMO1,MVD,SCD,SQLE
TF	Factor: HMGXB3; motif: NRGCCAATSRGNRNNS; match class: 1	TF:M12616_1	FALSE	0.00514031	2.28901	562	16	6	20044	ACAT2,DHCR7,FADS1,FDFT1,FDPS,SQLE
TF	Factor: NFYB; motif: RGCCAATSRGNRNNNNSNG	TF:M12643	FALSE	0.011432	1.94188	2035	16	9	20044	ACAT2,DHCR7,FDFT1,FDPS,HMGCS1,MSMO1,MVD,SCD,SQLE
TF	Factor: HMGXB3; motif: NRGCCAATSRGNRNNS	TF:M12616	FALSE	0.0243023	1.61435	2909	16	10	20044	ACAT2,DHCR7,FADS1,FDFT1,FDPS,HMGCR,HMGCS1,MVD,SCD,SQLE
MIRNA	hsa-miR-335-5p	MIRNA:hsa-miR-335-5p	FALSE	0.00325934	2.48687	2562	16	11	14822	CYP51A1,DHCR7,FADS1,FADS2,FDFT1,HMGCR,HMGCS1,MSMO1,PCSK9,SCD,SQLE
HPA	testis; Leydig cells[鈮edium]	HPA:0570732	FALSE	0.0123618	1.90792	5378	13	13	11019	ACAT2,CYP51A1,DHCR7,FADS1,FADS2,FDFT1,FDPS,HMGCR,HMGCS1,IDI1,MSMO1,SCD,SQLE
HPA	testis; Leydig cells[High]	HPA:0570733	FALSE	0.0376843	1.42384	1777	13	8	11019	ACAT2,CYP51A1,DHCR7,FADS2,FDFT1,HMGCS1,SCD,SQLE
HP	Hypocholesterolemia	HP:0003146	FALSE	0.00187599	2.72677	17	8	3	5080	DHCR7,FDFT1,MSMO1
HP	Cutaneous photosensitivity	HP:0000992	FALSE	0.0176862	1.75236	115	8	4	5080	DHCR7,FDFT1,FDPS,MVD
HP	Abnormal LDL cholesterol concentration	HP:0031886	FALSE	0.0358138	1.44595	44	8	3	5080	FDFT1,MSMO1,PCSK9

## Sheet: Table S5
	p_val	avg_log2FC	pct.1	pct.2	p_val_adj
MSMO1	0	2.23415	0.914	0.463	0
SCD	0	1.8136	0.885	0.445	0
DHCR7	0	2.18728	0.897	0.46	0
MVD	0	1.98432	0.749	0.324	0
INSIG1	0	1.72086	0.851	0.435	0
IDI1	0	1.78727	0.888	0.497	0
CYP51A1	0	2.0356	0.858	0.472	0
HMGCR	0	1.80316	0.656	0.276	0
FADS1	0	1.90831	0.63	0.251	0
FADS2	0	2.38604	0.532	0.157	0
HMGCS1	0	2.08278	0.946	0.577	0
ACAT2	0	1.82809	0.845	0.477	0
HSD17B7	0	1.67611	0.62	0.258	0
SQLE	0	2.10538	0.921	0.561	0
TM7SF2	0	1.56562	0.606	0.264	0
TMEM97	0	1.45277	0.677	0.339	0
STXBP6	0	2.40561	0.444	0.111	0
FASN	0	1.46104	0.713	0.383	0
NTS	0	2.04154	0.595	0.267	0
FDFT1	0	1.79226	0.94	0.656	0
AL033397.1	0	2.2985	0.36	0.085	0
FDPS	0	1.66305	0.946	0.673	0
AP002387.2	0	2.62528	0.37	0.106	0
NTRK2	0	1.53166	0.8	0.541	0
TESMIN	0	2.40674	0.352	0.098	0
EPCAM	0	1.51437	0.921	0.715	0
PCYT2	2.33275e-262	1.46963	0.585	0.294	1.43009e-257
IGFBP5	3.44683e-257	1.27553	0.499	0.199	2.11308e-252
MMAB	5.30601e-257	1.16107	0.738	0.442	3.25285e-252
PCSK9	2.76136e-254	1.99943	0.394	0.144	1.69285e-249
HSD17B12	1.33327e-252	1.186	0.779	0.521	8.17361e-248
PGD	1.34515e-249	1.06992	0.89	0.689	8.24647e-245
SOX2	2.07204e-243	1.19139	0.8	0.517	1.27026e-238
MXRA7	4.55099e-243	1.6251	0.599	0.333	2.78998e-238
DUXAP8	6.37702e-233	1.47682	0.421	0.166	3.90943e-228
CES1	1.77219e-226	1.32405	0.542	0.256	1.08644e-221
CCT6A	3.47456e-224	1.15088	0.909	0.806	2.13008e-219
LTO1	8.90501e-220	1.63038	0.402	0.163	5.45921e-215
NFE2L2	9.92739e-207	0.923194	0.921	0.806	6.08598e-202
JADE2	1.26238e-204	1.63982	0.439	0.191	7.73903e-200
TCF4	2.5529e-203	1.18982	0.624	0.349	1.56505e-198
NIPSNAP2	3.43102e-202	2.03033	0.491	0.266	2.10339e-197
SUMF2	1.75139e-201	1.23594	0.759	0.557	1.07369e-196
LDLR	2.00549e-201	1.07772	0.79	0.515	1.22947e-196
CYP4F11	6.58699e-199	1.06408	0.503	0.23	4.03815e-194
OSGIN1	9.8678e-199	1.37108	0.466	0.213	6.04945e-194
EGFR	4.24126e-196	1.97147	0.781	0.607	2.6001e-191
LPIN1	6.15899e-196	1.23061	0.427	0.18	3.77577e-191
RGMA	6.77473e-196	1.29019	0.5	0.236	4.15325e-191
MVK	7.74389e-194	1.41944	0.476	0.223	4.74739e-189
MAP1B	8.78278e-191	1.29934	0.495	0.236	5.38428e-186
FXYD6	9.73097e-189	1.16455	0.364	0.138	5.96557e-184
RPS4Y1	1.29998e-186	1.71428	0.583	0.382	7.96955e-182
TKT	9.63367e-186	0.674457	0.943	0.839	5.90592e-181
FES	1.52478e-182	1.21707	0.318	0.113	9.34766e-178
GCLM	2.21038e-182	1.66567	0.707	0.512	1.35507e-177
SEC61G	3.27904e-182	1.70432	0.938	0.888	2.01021e-177
AKR1C3	1.45873e-181	1.07741	0.771	0.605	8.94277e-177
FTL	3.46507e-181	0.597376	0.992	0.989	2.12426e-176
KRT8	3.93535e-181	0.74243	0.958	0.782	2.41257e-176
PRORP	1.2649e-180	1.52886	0.345	0.138	7.75445e-176
CPT1A	2.25656e-178	1.31091	0.549	0.304	1.38339e-173
PTN	3.79616e-178	1.06535	0.65	0.385	2.32724e-173
RCN2	7.8112e-178	0.716343	0.88	0.703	4.78866e-173
CD99	1.05963e-177	0.857154	0.892	0.775	6.49605e-173
TRAPPC6A	2.10409e-176	0.932979	0.723	0.478	1.28991e-171
DCXR	4.10862e-176	0.736251	0.888	0.761	2.51879e-171
CEP68	2.42327e-173	1.39573	0.534	0.297	1.48559e-168
MDH1	4.74027e-173	0.757511	0.887	0.759	2.90602e-168
ATP2B1	1.66255e-171	1.2008	0.693	0.479	1.01923e-166
ERG28	4.00793e-171	1.4099	0.487	0.257	2.45706e-166
SC5D	8.73595e-171	1.02787	0.639	0.377	5.35557e-166
PART1	2.07737e-169	1.006	0.414	0.182	1.27353e-164
NDUFB11	8.18324e-169	0.83288	0.926	0.866	5.01673e-164
CYP4F3	1.27758e-167	1.36688	0.336	0.132	7.83218e-163
SLC7A11	3.13168e-167	1.39287	0.405	0.183	1.91988e-162
WNT5A	8.13361e-167	1.32137	0.394	0.173	4.98631e-162
STARD4	2.08267e-165	1.28284	0.384	0.165	1.27678e-160
CCT4	1.78498e-164	0.607481	0.917	0.815	1.09428e-159
PAK1	8.08346e-164	1.43926	0.67	0.442	4.95556e-159
AC019080.1	9.36537e-164	1.02959	0.3	0.11	5.74144e-159
LSS	3.11844e-163	1.44612	0.374	0.162	1.91176e-158
DANCR	2.22032e-160	1.12207	0.489	0.263	1.36116e-155
DHCR24	7.91329e-157	0.94204	0.763	0.508	4.85124e-152
RNASEH2C	2.10629e-155	1.19808	0.684	0.491	1.29126e-150
ACSL1	9.82406e-155	1.08822	0.457	0.225	6.02264e-150
BCL11B	6.91043e-153	1.3387	0.446	0.226	4.23644e-148
CALM2	1.54383e-152	0.777085	0.954	0.908	9.46447e-148
AC027644.3	8.79776e-151	1.34713	0.371	0.168	5.39347e-146
G6PD	1.38008e-150	0.796832	0.777	0.569	8.46057e-146
SLC25A36	2.68973e-150	0.734896	0.819	0.622	1.64894e-145
CHL1	6.80676e-148	1.19973	0.337	0.138	4.17289e-143
CHCHD2	5.39609e-147	0.904506	0.975	0.962	3.30807e-142
AKR1C1	5.2533e-146	0.683617	0.807	0.614	3.22054e-141
SLC29A2	1.54187e-142	1.34667	0.305	0.123	9.45243e-138
NUCB2	6.95717e-142	0.884286	0.726	0.518	4.26509e-137
PRKDC	8.72377e-142	0.854382	0.795	0.6	5.34811e-137
RBP7	1.16342e-140	0.937802	0.469	0.244	7.13233e-136
ARHGEF26	1.25302e-140	1.0468	0.384	0.174	7.68165e-136
COA8	1.01596e-139	1.09947	0.444	0.23	6.22836e-135
TSPAN13	2.1929e-139	0.727171	0.734	0.517	1.34436e-134
CLDN10	6.86262e-139	0.675238	0.354	0.151	4.20713e-134
MRPL21	1.30645e-138	1.01803	0.856	0.764	8.00919e-134
MSH6	2.24947e-137	0.999667	0.583	0.346	1.37904e-132
ABCC1	1.88632e-136	0.946679	0.612	0.384	1.15641e-131
MBIP	2.16549e-135	0.980043	0.577	0.363	1.32756e-130
GCSH	3.11057e-134	0.683092	0.811	0.622	1.90693e-129
TFRC	3.58935e-134	0.863125	0.782	0.553	2.20045e-129
IGHMBP2	7.74905e-134	0.915311	0.445	0.225	4.75055e-129
RIDA	1.6596e-133	1.32141	0.374	0.185	1.01742e-128
SREBF2	1.31174e-132	0.861063	0.645	0.405	8.04162e-128
SRP54	5.02786e-132	0.895336	0.691	0.511	3.08233e-127
HLTF	6.51813e-131	0.868877	0.639	0.424	3.99594e-126
MSH2	1.70189e-130	1.06534	0.445	0.234	1.04334e-125
MRPL11	2.83981e-129	0.862886	0.819	0.688	1.74095e-124
RAB6B	4.09814e-128	1.09577	0.32	0.136	2.51237e-123
AOPEP	5.82709e-128	1.09284	0.495	0.287	3.5723e-123
BEX2	1.18461e-127	0.745595	0.631	0.391	7.26227e-123
MSI2	2.60604e-127	0.855067	0.615	0.389	1.59763e-122
IGLC3	9.21567e-127	0.564656	0.31	0.132	5.64967e-122
TMEM17	1.82631e-126	1.29844	0.303	0.129	1.11962e-121
SNHG30	4.11995e-124	1.14314	0.333	0.152	2.52574e-119
PSPH	5.29965e-124	0.980529	0.452	0.24	3.24895e-119
TFDP2	8.58663e-124	0.719102	0.737	0.535	5.26404e-119
DDT	1.22248e-123	0.702542	0.876	0.758	7.49443e-119
C1D	2.20779e-123	0.655043	0.791	0.623	1.35349e-118
RBM4	3.5366e-123	0.688586	0.813	0.67	2.16811e-118
SRXN1	7.55528e-123	1.20524	0.434	0.238	4.63176e-118
LMO4	2.63285e-121	0.51531	0.779	0.584	1.61407e-116
PIK3C2A	2.80803e-121	0.919057	0.497	0.284	1.72146e-116
PVT1	6.26332e-121	0.614151	0.565	0.355	3.83973e-116
PRXL2A	8.01955e-121	0.973206	0.491	0.277	4.91639e-116
AASS	9.23301e-121	1.30732	0.303	0.133	5.6603e-116
TSPAN7	7.12135e-120	0.906407	0.478	0.262	4.36574e-115
IGF2BP3	8.66574e-120	0.933667	0.451	0.241	5.31253e-115
RPL24	4.20089e-119	0.374433	0.991	0.985	2.57535e-114
ZNRD2	1.08675e-118	0.928622	0.442	0.238	6.66235e-114
FARP1	2.6919e-118	0.794991	0.467	0.246	1.65027e-113
RYK	2.71041e-118	0.883262	0.595	0.393	1.66162e-113
PPFIA1	3.91456e-118	0.887418	0.721	0.554	2.39982e-113
PRSS21	1.40068e-117	0.771918	0.602	0.373	8.58686e-113
SPTSSA	1.77735e-117	0.957081	0.8	0.678	1.0896e-112
ACLY	3.25085e-117	0.964574	0.53	0.322	1.99293e-112
NDUFV1	7.70172e-117	0.680209	0.864	0.749	4.72154e-112
SET	1.17446e-116	0.525409	0.926	0.836	7.20003e-112
BEX4	8.50721e-116	0.741324	0.52	0.287	5.21534e-111
EPHX1	1.34702e-115	0.729398	0.786	0.608	8.25788e-111
PTGR1	1.11185e-114	0.808579	0.711	0.537	6.81622e-110
ACACA	1.23003e-114	0.856311	0.53	0.315	7.54071e-110
LRP5	1.58523e-114	0.901098	0.431	0.227	9.71827e-110
HNRNPA3	3.09536e-114	0.515124	0.951	0.885	1.89761e-109
SNHG19	3.70741e-114	0.889739	0.459	0.252	2.27283e-109
ACSS2	3.12022e-113	1.05719	0.486	0.279	1.91285e-108
MRPL3	8.62944e-113	0.539861	0.848	0.713	5.29028e-108
VOPP1	1.33003e-112	0.749717	0.595	0.386	8.15375e-108
TALDO1	2.00014e-112	0.535994	0.92	0.852	1.22618e-107
HACD3	3.11773e-112	0.647415	0.738	0.52	1.91132e-107
RNF168	6.69172e-112	0.856267	0.759	0.56	4.10236e-107
IL1R2	1.32154e-111	1.18479	0.332	0.155	8.1017e-107
FIBP	1.36012e-111	0.734622	0.775	0.625	8.33821e-107
SPP1	1.57938e-111	0.845994	0.375	0.186	9.6824e-107
APTR	1.18926e-110	0.971598	0.444	0.242	7.29074e-106
SAMD12	5.83611e-110	0.909297	0.478	0.277	3.57783e-105
RASSF9	5.16203e-109	1.0044	0.393	0.2	3.16459e-104
TCTEX1D2	1.12861e-108	0.741861	0.671	0.466	6.91897e-104
PSMA6	1.23922e-108	0.781151	0.878	0.787	7.59705e-104
GLRX5	1.84035e-108	0.782207	0.717	0.557	1.12823e-103
SLC6A6	2.63366e-108	1.15111	0.389	0.203	1.61456e-103
B3GNT2	3.5233e-108	0.799342	0.573	0.359	2.15996e-103
TOMM70	7.51682e-108	1.06974	0.363	0.186	4.60819e-103
RPS17	2.28916e-107	0.500609	0.931	0.88	1.40337e-102
EPS8	2.40276e-107	0.61721	0.513	0.295	1.47301e-102
FGFR2	3.64924e-107	0.89199	0.445	0.239	2.23717e-102
COMMD1	1.10672e-106	0.701181	0.737	0.554	6.78473e-102
EAPP	3.04907e-106	0.719848	0.716	0.565	1.86923e-101
ATP5MG	7.64031e-106	0.894199	0.531	0.362	4.68389e-101
PAFAH1B3	7.76603e-106	0.633888	0.786	0.617	4.76097e-101
NDUFS4	2.25259e-105	0.741905	0.775	0.66	1.38095e-100
USP34	3.39374e-105	0.824417	0.593	0.398	2.08053e-100
BCL11A	4.15928e-105	0.867441	0.556	0.35	2.54984e-100
CSAG1	6.13278e-105	0.760084	0.439	0.233	3.7597e-100
ATP5MC1	9.80016e-105	0.953636	0.519	0.335	6.00799e-100
NDUFAF8	1.57829e-104	0.953119	0.497	0.31	9.67568e-100
KCNQ1OT1	2.16524e-104	0.863489	0.472	0.269	1.3274e-99
DHRS4-AS1	2.84575e-104	0.959286	0.386	0.197	1.74459e-99
XPO1	3.83361e-104	0.687689	0.695	0.506	2.35019e-99
FOXE1	4.52136e-104	0.940969	0.51	0.308	2.77182e-99
YIF1A	5.20665e-104	0.652638	0.8	0.654	3.19193e-99
BANF1	5.67475e-104	0.441989	0.928	0.849	3.4789e-99
CCDC47	8.04327e-103	0.588963	0.792	0.612	4.93093e-98
PARP1	9.84282e-103	0.536727	0.806	0.625	6.03414e-98
GNAS	1.54418e-102	0.51175	0.924	0.844	9.46659e-98
ZNF148	1.56799e-102	0.692018	0.649	0.451	9.61258e-98
ATP5MPL	1.85109e-102	0.923912	0.515	0.343	1.13481e-97
PPP6R3	3.54216e-102	0.751646	0.581	0.382	2.17152e-97
TRIM2	3.63074e-102	0.65624	0.603	0.386	2.22582e-97
ATP5PB	5.17901e-102	0.937497	0.504	0.317	3.17499e-97
CENPX	6.14719e-102	1.08289	0.492	0.306	3.76854e-97
AHCYL1	7.6202e-102	0.732099	0.641	0.455	4.67156e-97
CHCHD6	1.00414e-101	0.858315	0.546	0.341	6.1559e-97
ATP5F1A	4.34309e-101	0.867322	0.496	0.305	2.66253e-96
IDH1	5.39892e-101	0.70924	0.655	0.446	3.30981e-96
ANTKMT	6.77798e-101	0.921395	0.369	0.188	4.15524e-96
LRRC58	2.6029e-100	0.732802	0.639	0.435	1.59571e-95
CDKN2AIPNL	6.5452e-100	0.792162	0.567	0.372	4.01253e-95
MCCC1	5.014e-99	0.721625	0.604	0.392	3.07384e-94
ALDH1A1	9.00323e-99	0.70869	0.638	0.437	5.51943e-94
SLCO3A1	1.65219e-98	0.922089	0.523	0.332	1.01288e-93
FAU	2.73779e-98	0.366731	0.986	0.983	1.6784e-93
NUDT8	2.81193e-98	1.05756	0.651	0.502	1.72385e-93
RBIS	2.96405e-98	0.796509	0.512	0.315	1.81711e-93
DDX6	8.41974e-98	0.744568	0.65	0.456	5.16172e-93
TXNRD1	1.07666e-97	0.64591	0.735	0.549	6.60046e-93
EBP	3.47632e-97	0.654722	0.742	0.533	2.13116e-92
SEPTIN9	3.53843e-97	0.863741	0.456	0.264	2.16924e-92
MCRIP2	4.70978e-97	0.990473	0.399	0.223	2.88733e-92
ABCA13	5.28762e-97	0.900835	0.385	0.204	3.24158e-92
USP11	1.05185e-96	0.648327	0.535	0.323	6.44836e-92
ARL4C	1.14374e-96	0.559795	0.564	0.354	7.01171e-92
RUVBL1	1.64855e-96	0.611753	0.719	0.535	1.01064e-91
NDUFS8	1.77178e-96	0.617175	0.891	0.816	1.08619e-91
CENPV	1.94608e-96	0.816814	0.43	0.235	1.19305e-91
CCNB1IP1	3.73454e-96	0.627998	0.735	0.537	2.28946e-91
U2SURP	1.20865e-95	0.466011	0.876	0.739	7.40964e-91
MOCS2	1.40901e-95	0.769097	0.527	0.339	8.63794e-91
SELENOI	1.71836e-95	1.20747	0.301	0.146	1.05344e-90
NUDT16	2.04498e-95	0.727334	0.533	0.329	1.25368e-90
MRPS17	2.0781e-95	0.717723	0.662	0.494	1.27398e-90
UXT	2.32909e-95	0.541246	0.848	0.754	1.42785e-90
ACTR2	8.00186e-95	0.535636	0.826	0.673	4.90554e-90
GPX2	9.85294e-95	0.382017	0.881	0.732	6.04035e-90
CLUAP1	1.31805e-94	0.757636	0.524	0.329	8.08032e-90
HEY1	2.16263e-94	1.11008	0.441	0.253	1.3258e-89
PIGX	5.28516e-94	0.561445	0.785	0.602	3.24007e-89
ZBTB38	6.17588e-94	0.686906	0.574	0.366	3.78612e-89
UGP2	8.05405e-94	0.590985	0.735	0.575	4.93754e-89
CD46	8.06269e-94	0.564746	0.843	0.664	4.94283e-89
ALCAM	9.11289e-94	0.8226	0.619	0.429	5.58666e-89
CBX1	2.32256e-93	0.576541	0.755	0.557	1.42384e-88
PDLIM3	4.06406e-93	1.02335	0.308	0.149	2.49147e-88
ALDH6A1	5.77082e-93	0.745967	0.388	0.205	3.5378e-88
FAM92A	2.99749e-92	1.09586	0.343	0.18	1.83761e-87
RDH11	3.93617e-92	0.718624	0.646	0.445	2.41307e-87
COA4	4.15485e-92	0.562877	0.8	0.665	2.54713e-87
OIP5-AS1	8.79436e-92	0.863375	0.397	0.218	5.39138e-87
CCDC85B	2.95542e-91	0.700607	0.8	0.673	1.81182e-86
HPF1	3.63361e-91	1.04927	0.351	0.187	2.22759e-86
PIR	4.0594e-91	0.493018	0.693	0.489	2.48862e-86
KMT5B	8.14317e-91	0.792206	0.517	0.325	4.99217e-86
ZBTB10	1.19005e-90	0.901273	0.303	0.145	7.29562e-86
C1QTNF12	1.55036e-90	0.729784	0.364	0.189	9.50451e-86
PODXL2	1.86197e-90	0.669422	0.484	0.283	1.14148e-85
ME1	2.61577e-90	0.812149	0.556	0.355	1.6036e-85
NBDY	2.95953e-90	0.583765	0.423	0.228	1.81434e-85
C11orf58	2.98444e-90	0.46339	0.868	0.788	1.82961e-85
CMSS1	5.62711e-90	0.659068	0.65	0.467	3.4497e-85
GATD3B	6.93094e-90	0.96908	0.308	0.153	4.24901e-85
SNX6	9.40744e-90	0.64587	0.826	0.731	5.76723e-85
AFTPH	1.98466e-89	0.733619	0.596	0.413	1.2167e-84
MINCR	3.60985e-89	0.840263	0.355	0.185	2.21302e-84
PCYOX1	5.02527e-89	0.666486	0.586	0.387	3.08074e-84
SYNE2	6.21654e-89	0.677166	0.781	0.633	3.81105e-84
ADH7	9.97949e-89	0.656523	0.588	0.399	6.11793e-84
MTDH	1.42638e-88	0.398059	0.922	0.827	8.74442e-84
GMCL1	1.96898e-88	0.740968	0.529	0.345	1.20708e-83
SVIP	2.46593e-88	0.672666	0.39	0.209	1.51174e-83
TOMM20	3.05362e-88	0.395731	0.944	0.877	1.87202e-83
LAMTOR4	3.1049e-88	0.370379	0.925	0.843	1.90346e-83
GBP6	6.01738e-88	0.826779	0.535	0.345	3.68896e-83
DBI	7.75753e-88	0.329464	0.963	0.901	4.75575e-83
PNN	9.82936e-88	0.394446	0.837	0.684	6.02589e-83
IGHG4	1.15466e-87	0.318007	0.373	0.197	7.07867e-83
RIOX2	1.33737e-87	0.977499	0.304	0.153	8.19877e-83
RPL17	1.82587e-87	0.413393	0.97	0.949	1.11935e-82
TNFRSF18	1.85564e-87	0.658802	0.68	0.494	1.1376e-82
STRBP	1.87264e-87	0.793248	0.45	0.267	1.14802e-82
RTRAF	2.67082e-87	0.755172	0.513	0.341	1.63735e-82
MED30	3.31401e-87	0.555012	0.731	0.557	2.03165e-82
PCCB	3.48286e-87	0.671445	0.559	0.366	2.13517e-82
MFSD14A	6.7121e-87	0.680875	0.523	0.326	4.11485e-82
PAXX	2.65934e-86	0.808088	0.443	0.266	1.63031e-81
FMC1	3.43125e-86	0.843147	0.328	0.169	2.10353e-81
METTL26	3.81354e-86	0.675585	0.5	0.319	2.33789e-81
DKC1	6.02567e-86	0.55084	0.745	0.567	3.69404e-81
HDHD5	6.48307e-86	0.939168	0.331	0.173	3.97445e-81
NEPRO	1.31758e-85	0.944586	0.336	0.177	8.07745e-81
SREBF1	1.9418e-85	0.617399	0.657	0.449	1.19042e-80
CIAO2B	5.70105e-85	0.653591	0.503	0.307	3.49503e-80
SLC25A33	9.27093e-85	0.554074	0.658	0.458	5.68354e-80
LINC01578	1.04114e-84	0.753206	0.467	0.277	6.3827e-80
RPL5	1.31997e-84	0.372556	0.977	0.966	8.09209e-80
PYCR1	1.4134e-84	0.546412	0.65	0.452	8.66485e-80
TMEM251	1.69175e-84	0.686894	0.531	0.347	1.03713e-79
ETV5	1.97084e-84	0.869972	0.415	0.239	1.20822e-79
MGME1	2.05121e-84	0.686324	0.537	0.347	1.2575e-79
PDIA6	2.3014e-84	0.44814	0.936	0.833	1.41087e-79
CDK2AP2	2.65908e-84	0.566425	0.79	0.652	1.63015e-79
IMMT	3.05019e-84	0.626526	0.682	0.505	1.86992e-79
ANKRD11	4.31944e-84	0.611071	0.74	0.573	2.64803e-79
ACSL3	6.62682e-84	0.661274	0.664	0.476	4.06257e-79
EPM2AIP1	6.8924e-84	0.820493	0.358	0.191	4.22539e-79
SSBP4	9.89609e-84	0.69644	0.542	0.35	6.0668e-79
AIP	1.11574e-83	0.636309	0.677	0.519	6.84007e-79
ABCC3	1.15128e-83	0.911904	0.351	0.188	7.05794e-79
SLC35A3	1.82227e-83	0.737548	0.483	0.302	1.11714e-78
IVD	2.07881e-83	0.726772	0.44	0.258	1.27442e-78
ANAPC15	2.28984e-83	0.665168	0.668	0.505	1.40378e-78
KMT2A	2.45123e-83	0.710729	0.563	0.384	1.50272e-78
BCL6	2.91985e-83	0.69791	0.472	0.285	1.79002e-78
EVL	3.14891e-83	0.76673	0.373	0.21	1.93044e-78
MRPL58	9.44908e-83	0.823665	0.372	0.211	5.79276e-78
PGRMC1	2.79282e-82	0.77894	0.861	0.721	1.71214e-77
GSTA4	2.87151e-82	0.556118	0.684	0.482	1.76038e-77
NQO1	5.52696e-82	0.596029	0.798	0.689	3.3883e-77
PC	5.81514e-82	0.921405	0.341	0.185	3.56497e-77
GAS5	5.91393e-82	0.615824	0.516	0.321	3.62553e-77
LRPPRC	6.20611e-82	0.524401	0.675	0.485	3.80466e-77
STEAP1	6.43378e-82	0.82059	0.542	0.371	3.94423e-77
CDKN2A	7.9466e-82	0.611378	0.647	0.505	4.87166e-77
VWA1	8.09365e-82	0.69307	0.492	0.309	4.96181e-77
PSD3	1.44647e-81	0.792802	0.445	0.265	8.86758e-77
TNRC6B	1.52987e-81	0.527805	0.659	0.469	9.37888e-77
TRA2B	2.46309e-81	0.480419	0.919	0.799	1.51e-76
PHGDH	4.4511e-81	0.515259	0.631	0.427	2.72875e-76
TMPRSS4	4.62272e-81	0.425875	0.716	0.532	2.83396e-76
STMP1	5.4765e-81	0.580124	0.49	0.306	3.35737e-76
SNX4	5.8537e-81	0.644984	0.519	0.338	3.58861e-76
DAPP1	6.76238e-81	0.73682	0.465	0.29	4.14568e-76
BEX3	8.06057e-81	0.678406	0.518	0.336	4.94153e-76
CTSF	1.3434e-80	0.622431	0.417	0.235	8.23571e-76
COA6	1.88119e-80	0.491107	0.81	0.666	1.15327e-75
DDX5	2.26512e-80	0.331178	0.951	0.88	1.38863e-75
DNTTIP2	5.60786e-80	0.604535	0.691	0.525	3.4379e-75
HSP90B1	6.35608e-80	0.373839	0.953	0.851	3.8966e-75
SNHG29	1.22495e-79	0.617618	0.53	0.341	7.50953e-75
SPAST	1.37159e-79	0.82961	0.406	0.238	8.40852e-75
PEBP1	2.11907e-79	0.347468	0.923	0.835	1.2991e-74
NSDHL	2.36075e-79	0.850965	0.475	0.297	1.44726e-74
SEPTIN7	3.82157e-79	0.613893	0.5	0.303	2.34281e-74
PHKB	5.46835e-79	0.735828	0.505	0.332	3.35237e-74
SRSF9	5.61783e-79	0.409974	0.889	0.79	3.44401e-74
TMEM44-AS1	7.07126e-79	0.68487	0.498	0.31	4.33504e-74
DRAM2	7.15049e-79	0.599246	0.566	0.385	4.38361e-74
LBR	8.21391e-79	0.750144	0.574	0.383	5.03554e-74
NCBP2AS2	1.89018e-78	0.570806	0.474	0.283	1.15878e-73
ATP5MC3	2.14089e-78	0.705055	0.537	0.361	1.31247e-73
RALGAPA1	2.30685e-78	0.570954	0.5	0.312	1.41422e-73
TRIP11	2.60973e-78	0.703639	0.507	0.327	1.5999e-73
RACK1	2.80697e-78	0.689034	0.549	0.388	1.72081e-73
ALDOC	3.45926e-78	0.70018	0.456	0.274	2.1207e-73
ATP5PD	3.87604e-78	0.654227	0.518	0.345	2.37621e-73
NIPSNAP1	7.64174e-78	0.502849	0.641	0.443	4.68477e-73
SNAPC1	7.71417e-78	0.615673	0.618	0.445	4.72917e-73
POLD3	9.41948e-78	0.87985	0.415	0.251	5.77461e-73
ZFPM1	9.60984e-78	0.901354	0.357	0.199	5.89131e-73
CHST7	1.09523e-77	0.898281	0.371	0.21	6.71434e-73
TSTD1	2.24331e-77	0.40137	0.853	0.732	1.37526e-72
NOP53	3.41845e-77	0.780798	0.493	0.323	2.09568e-72
NEAT1	4.51677e-77	0.638255	0.918	0.825	2.769e-72
IER2	8.70828e-77	0.507139	0.885	0.79	5.33861e-72
TXNL4A	9.83203e-77	0.540329	0.706	0.539	6.02752e-72
ATP5F1C	1.26414e-76	0.645338	0.503	0.325	7.74981e-72
SEPTIN11	1.47477e-76	0.973017	0.329	0.178	9.0411e-72
ABHD2	1.60387e-76	0.746073	0.483	0.304	9.83251e-72
GSTM3	1.68209e-76	0.397357	0.799	0.626	1.03121e-71
ANP32B	1.82415e-76	0.379592	0.918	0.843	1.1183e-71
BUD23	2.27223e-76	0.765292	0.463	0.294	1.39299e-71
APPL1	3.0537e-76	0.552137	0.604	0.423	1.87207e-71
ETFB	3.26424e-76	0.517767	0.862	0.768	2.00114e-71
SCCPDH	3.94241e-76	0.602002	0.523	0.333	2.41689e-71
SLC25A4	4.26457e-76	0.614339	0.629	0.45	2.61439e-71
MIA2	1.36711e-75	0.950414	0.314	0.169	8.38107e-71
SNHG16	2.71045e-75	0.569116	0.482	0.289	1.66164e-70
MAGEF1	3.06738e-75	0.500992	0.749	0.562	1.88046e-70
PXMP2	3.17135e-75	0.705734	0.529	0.359	1.9442e-70
NAXE	3.4603e-75	0.639892	0.457	0.283	2.12134e-70
GCAT	5.54228e-75	0.649989	0.482	0.304	3.39769e-70
TCEAL3	7.60145e-75	0.704332	0.446	0.271	4.66007e-70
SELENOF	8.68216e-75	0.681963	0.478	0.303	5.3226e-70
ACSL4	1.51918e-74	0.681689	0.403	0.232	9.31334e-70
C8orf82	1.90315e-74	0.571345	0.611	0.446	1.16673e-69
NDUFB8	2.26546e-74	0.615651	0.623	0.459	1.38884e-69
SNHG1	2.91147e-74	0.809059	0.344	0.188	1.78488e-69
TTF2	3.69662e-74	0.943424	0.376	0.22	2.26621e-69
MANF	4.94609e-74	0.465768	0.736	0.571	3.0322e-69
FCGRT	7.63794e-74	0.388576	0.658	0.468	4.68244e-69
SIPA1L2	8.33234e-74	0.807042	0.387	0.226	5.10814e-69
PALLD	1.09011e-73	0.475541	0.749	0.585	6.68295e-69
GOLGB1	1.09173e-73	0.522986	0.759	0.609	6.69283e-69
ISY1	1.1636e-73	0.512517	0.635	0.45	7.13345e-69
PITX1	1.24235e-73	0.702227	0.751	0.622	7.61625e-69
NSUN3	1.38941e-73	0.848048	0.317	0.17	8.51776e-69
ID4	2.91972e-73	0.486969	0.379	0.209	1.78993e-68
TMEM41B	3.08719e-73	0.717305	0.534	0.354	1.8926e-68
RANBP1	3.44034e-73	0.352173	0.915	0.826	2.1091e-68
CYHR1	4.26744e-73	0.573142	0.673	0.514	2.61615e-68
SLC27A5	5.89334e-73	0.436173	0.455	0.272	3.61291e-68
POGLUT1	6.46697e-73	0.808385	0.377	0.217	3.96458e-68
TTC3	1.09987e-72	0.507733	0.722	0.558	6.74274e-68
CYB5A	1.56167e-72	0.489639	0.736	0.595	9.57382e-68
MRPS26	2.898e-72	0.417477	0.84	0.696	1.77662e-67
ZNF326	3.89294e-72	0.479585	0.662	0.482	2.38657e-67
LMAN1	4.00009e-72	0.459892	0.819	0.65	2.45225e-67
DBT	4.03344e-72	0.94207	0.316	0.172	2.4727e-67
GMPS	4.65652e-72	0.4441	0.758	0.612	2.85468e-67
NRARP	5.54451e-72	0.626787	0.613	0.45	3.39906e-67
RAPGEF5	7.23689e-72	0.820266	0.356	0.204	4.43658e-67
RAC3	7.52958e-72	0.421339	0.536	0.344	4.61601e-67
PSIP1	7.9963e-72	0.474072	0.59	0.401	4.90213e-67
CORO2A	8.93707e-72	0.655136	0.483	0.311	5.47887e-67
FAHD2A	1.29684e-71	0.582374	0.447	0.276	7.95027e-67
RPL23	1.4337e-71	0.693949	0.957	0.942	8.78931e-67
CCDC14	1.54228e-71	0.623822	0.45	0.275	9.45497e-67
RPS11	1.61522e-71	0.375533	0.97	0.966	9.90214e-67
RAB1A	2.3442e-71	0.426432	0.834	0.727	1.43711e-66
MCRIP1	2.44572e-71	0.80613	0.369	0.216	1.49935e-66
LINC01980	3.40561e-71	0.656871	0.327	0.177	2.08781e-66
TRIM59	4.92713e-71	0.827573	0.349	0.199	3.02057e-66
PACS1	5.97196e-71	0.750411	0.415	0.256	3.66111e-66
ABHD10	6.58294e-71	0.741073	0.371	0.212	4.03567e-66
ACSS1	6.87651e-71	0.760849	0.338	0.185	4.21564e-66
YY1	1.48514e-70	0.449841	0.815	0.691	9.10467e-66
DCBLD2	3.19237e-70	0.457983	0.456	0.277	1.95708e-65
LSM6	4.01419e-70	0.483115	0.722	0.576	2.4609e-65
CD320	4.2475e-70	0.49572	0.624	0.429	2.60393e-65
SLC9A3R1	4.50647e-70	0.48697	0.871	0.722	2.76269e-65
PLPBP	7.91361e-70	0.82162	0.332	0.188	4.85144e-65
LYPD6B	9.42145e-70	0.623571	0.307	0.161	5.77582e-65
TMEM123	9.67502e-70	0.534683	0.867	0.756	5.93127e-65
IQCB1	1.57644e-69	0.632419	0.475	0.301	9.66434e-65
EIF3E	2.03398e-69	0.458477	0.928	0.871	1.24693e-64
SLC25A1	6.7917e-69	0.450096	0.754	0.585	4.16365e-64
SMARCA5	7.23529e-69	0.56211	0.652	0.484	4.43559e-64
TCEAL4	8.98096e-69	0.385338	0.785	0.627	5.50578e-64
SPRED2	1.00361e-68	0.789504	0.348	0.198	6.15265e-64
BBX	1.00549e-68	0.45747	0.728	0.566	6.16413e-64
ASPH	1.12058e-68	0.557773	0.774	0.627	6.86975e-64
GRK2	1.28496e-68	0.767936	0.335	0.191	7.87747e-64
LAMTOR1	1.4282e-68	0.41204	0.861	0.771	8.75559e-64
DUS1L	1.55307e-68	0.694489	0.545	0.39	9.52112e-64
SEPTIN2	1.59377e-68	0.592513	0.432	0.261	9.77063e-64
VRK1	1.67728e-68	0.672289	0.43	0.267	1.02826e-63
DLG1	1.81949e-68	0.517934	0.717	0.539	1.11544e-63
ATR	2.19798e-68	0.706011	0.424	0.262	1.34747e-63
ECE1	2.21164e-68	0.584181	0.587	0.409	1.35585e-63
APRT	2.85151e-68	0.393593	0.921	0.875	1.74812e-63
BRMS1L	2.90992e-68	0.687271	0.388	0.229	1.78392e-63
PARD3	3.76099e-68	0.590666	0.538	0.361	2.30568e-63
DBP	4.32631e-68	0.647564	0.421	0.254	2.65225e-63
EID1	4.50158e-68	0.375383	0.847	0.712	2.7597e-63
CMTM8	4.87107e-68	0.457294	0.423	0.248	2.98621e-63
SUZ12	5.23567e-68	0.615206	0.547	0.381	3.20973e-63
CUX1	5.63595e-68	0.497109	0.713	0.549	3.45512e-63
NUDT14	5.78737e-68	0.669334	0.728	0.561	3.54795e-63
EHBP1	7.38463e-68	0.659309	0.547	0.372	4.52714e-63
EMC2	9.70784e-68	0.52912	0.693	0.543	5.95139e-63
AC020916.1	1.11587e-67	0.851492	0.341	0.196	6.84087e-63
ATP5MC2	1.80808e-67	0.538873	0.534	0.365	1.10844e-62
APEX1	2.05421e-67	0.342616	0.866	0.73	1.25933e-62
NAMPT	2.6233e-67	0.718133	0.811	0.715	1.60822e-62
CLPB	2.6435e-67	0.802251	0.35	0.201	1.6206e-62
SF3B2	3.08196e-67	0.370058	0.864	0.747	1.8894e-62
CTTN	4.33736e-67	0.652971	0.819	0.77	2.65902e-62
RAB5IF	6.09777e-67	0.511418	0.515	0.333	3.73824e-62
PAPOLA	6.77942e-67	0.346068	0.893	0.784	4.15612e-62
GSTA1	7.75246e-67	0.362111	0.4	0.232	4.75264e-62
VBP1	8.09849e-67	0.450284	0.768	0.605	4.96478e-62
CFL2	8.50576e-67	0.577352	0.433	0.268	5.21446e-62
JPT1	1.46107e-66	0.617624	0.535	0.365	8.95707e-62
HDDC3	1.69388e-66	0.579447	0.462	0.293	1.03843e-61
DPH5	1.70671e-66	0.794108	0.372	0.218	1.0463e-61
BDH1	2.01108e-66	0.515651	0.619	0.442	1.23289e-61
ARL2	2.16038e-66	0.474292	0.748	0.627	1.32442e-61
RSBN1L	2.54083e-66	0.403513	0.756	0.586	1.55765e-61
ALDH3A2	2.97458e-66	0.440913	0.744	0.574	1.82357e-61
LPP	4.09708e-66	0.486067	0.733	0.575	2.51171e-61
SUPT16H	4.66386e-66	0.508374	0.667	0.498	2.85918e-61
MBD4	4.85151e-66	0.516042	0.653	0.479	2.97422e-61
MRPS24	6.32291e-66	0.44348	0.838	0.735	3.87626e-61
STIM2	8.22996e-66	0.79337	0.343	0.2	5.04538e-61
DMAC1	1.09426e-65	0.728517	0.369	0.216	6.70838e-61
HNRNPD	1.30895e-65	0.38411	0.816	0.668	8.02453e-61
BRD7	1.32997e-65	0.500174	0.677	0.513	8.15339e-61
SELENOT	1.3958e-65	0.620427	0.494	0.321	8.55695e-61
CD9	1.59261e-65	0.415447	0.988	0.948	9.76349e-61
MICOS10	3.73492e-65	0.52568	0.501	0.313	2.28969e-60
NME4	3.79906e-65	0.377975	0.784	0.619	2.32902e-60
SLC25A25	3.84079e-65	0.76751	0.497	0.335	2.3546e-60
PHF6	4.34164e-65	0.634212	0.455	0.291	2.66164e-60
RFC4	4.60033e-65	0.640881	0.542	0.372	2.82023e-60
MOAP1	4.82788e-65	0.788645	0.334	0.189	2.95973e-60
JUND	6.56794e-65	0.497615	0.789	0.653	4.02648e-60
FOXK2	6.6838e-65	0.665113	0.434	0.277	4.0975e-60
ITM2C	7.61626e-65	0.635898	0.628	0.444	4.66915e-60
FAM53C	3.09091e-64	0.583545	0.462	0.296	1.89488e-59
ATRX	3.91907e-64	0.390353	0.761	0.592	2.40259e-59
RBMXL1	4.98094e-64	0.70406	0.403	0.25	3.05356e-59
UGDH	5.17465e-64	0.489281	0.634	0.46	3.17232e-59
ATP6V1A	6.04934e-64	0.515471	0.549	0.386	3.70855e-59
TPD52	7.41162e-64	0.432179	0.783	0.648	4.5437e-59
SPINT1-AS1	7.82339e-64	0.685472	0.312	0.174	4.79613e-59
DNAJB11	8.44244e-64	0.394952	0.851	0.696	5.17564e-59
CEP63	1.53537e-63	0.579189	0.531	0.367	9.41257e-59
RNF169	1.8135e-63	0.738705	0.405	0.252	1.11176e-58
ACAP2	1.82737e-63	0.378727	0.857	0.702	1.12027e-58
SDCCAG8	1.98178e-63	0.34045	0.847	0.69	1.21493e-58
POLR2H	3.09147e-63	0.349132	0.863	0.747	1.89522e-58
NT5C	3.29729e-63	0.337183	0.832	0.697	2.0214e-58
PRKX	3.97732e-63	0.600134	0.49	0.32	2.4383e-58
FST	4.2502e-63	0.311195	0.548	0.368	2.60559e-58
VKORC1L1	4.53415e-63	0.631959	0.477	0.321	2.77966e-58
TRPS1	4.99154e-63	0.677855	0.438	0.277	3.06006e-58
SNHG6	5.04273e-63	0.375514	0.516	0.323	3.09145e-58
ATXN10	6.28304e-63	0.416325	0.786	0.628	3.85182e-58
SMYD3	6.30691e-63	0.584909	0.488	0.317	3.86645e-58
PFN2	1.90286e-62	0.327017	0.87	0.705	1.16655e-57
H1FX	2.34542e-62	0.497357	0.807	0.677	1.43786e-57
PARVB	3.56205e-62	0.566904	0.379	0.225	2.18372e-57
PDIA3	3.57793e-62	0.419291	0.932	0.825	2.19345e-57
LARS	3.86044e-62	0.500857	0.591	0.428	2.36664e-57
RBM12B	3.90106e-62	0.769415	0.3	0.164	2.39155e-57
PNPT1	4.29948e-62	0.49999	0.541	0.371	2.6358e-57
MALAT1	5.52582e-62	0.433851	0.967	0.912	3.3876e-57
GSR	6.48465e-62	0.593036	0.494	0.332	3.97541e-57
ATP13A3	6.75601e-62	0.557021	0.568	0.405	4.14177e-57
WDR43	1.10666e-61	0.45688	0.689	0.516	6.78437e-57
SNRPA1	1.26444e-61	0.70745	0.794	0.645	7.75162e-57
SNHG17	1.56782e-61	0.505636	0.395	0.233	9.61153e-57
NAA50	1.61207e-61	0.424398	0.797	0.677	9.88281e-57
SLC41A3	2.33549e-61	0.561708	0.503	0.335	1.43177e-56
MICOS13	3.14975e-61	0.391834	0.468	0.289	1.93095e-56
BZW2	4.3278e-61	0.413579	0.76	0.607	2.65316e-56
SSH2	7.10291e-61	0.545394	0.552	0.391	4.35444e-56
ARHGAP35	7.14301e-61	0.697765	0.403	0.255	4.37902e-56
YTHDC2	1.16788e-60	0.704356	0.316	0.179	7.15966e-56
NUCKS1	1.29394e-60	0.434027	0.914	0.839	7.93249e-56
ZBTB11	1.97447e-60	0.623759	0.461	0.299	1.21045e-55
SMARCD2	2.8132e-60	0.52993	0.533	0.37	1.72463e-55
MTF2	3.19409e-60	0.532961	0.506	0.345	1.95814e-55
RIT1	3.49595e-60	0.499651	0.577	0.41	2.14319e-55
ASAP1	3.65927e-60	0.648304	0.468	0.305	2.24331e-55
TOMM6	4.45092e-60	0.618485	0.5	0.316	2.72864e-55
APIP	5.45723e-60	0.483284	0.49	0.332	3.34556e-55
COPS9	5.49926e-60	0.533136	0.481	0.317	3.37132e-55
LY6K	5.89241e-60	0.6487	0.661	0.57	3.61234e-55
TIMMDC1	6.59077e-60	0.390694	0.795	0.662	4.04047e-55
BOD1	7.32721e-60	0.466876	0.607	0.444	4.49195e-55
FBXO11	7.8934e-60	0.657574	0.479	0.324	4.83905e-55
EEF1G	9.91308e-60	0.358463	0.938	0.883	6.07722e-55
ATP5F1D	1.66036e-59	0.490203	0.52	0.346	1.01788e-54
ATAD2	2.34282e-59	0.798043	0.433	0.284	1.43626e-54
ZFHX3	4.00558e-59	0.537803	0.416	0.261	2.45562e-54
AKAP1	4.38029e-59	0.609091	0.472	0.311	2.68533e-54
MNAT1	4.49e-59	0.480996	0.615	0.454	2.75259e-54
LSM4	4.81249e-59	0.328194	0.868	0.748	2.9503e-54
CCNL1	4.89516e-59	0.323705	0.91	0.789	3.00098e-54
RFNG	5.16055e-59	0.6432	0.394	0.247	3.16368e-54
COMMD7	1.03576e-58	0.388955	0.685	0.517	6.34975e-54
HPRT1	1.08849e-58	0.378551	0.744	0.588	6.67301e-54
ELOC	1.18542e-58	0.470146	0.515	0.346	7.2672e-54
CHKA	1.24213e-58	0.554438	0.328	0.187	7.61488e-54
RPAP2	1.4183e-58	0.532881	0.42	0.264	8.6949e-54
AACS	1.52365e-58	0.6443	0.435	0.282	9.34076e-54
AKR1B10	1.63861e-58	0.520612	0.582	0.433	1.00455e-53
BAZ1A	1.9906e-58	0.455797	0.777	0.668	1.22034e-53
RPS13	2.34914e-58	0.345198	0.984	0.98	1.44014e-53
MRPS28	2.38488e-58	0.465069	0.716	0.579	1.46205e-53
PHF20L1	2.59554e-58	0.434297	0.687	0.532	1.5912e-53
HIKESHI	2.70284e-58	0.627027	0.394	0.243	1.65698e-53
C5orf66-AS1	2.77261e-58	0.391561	0.415	0.254	1.69975e-53
THUMPD3-AS1	2.98616e-58	0.484342	0.549	0.379	1.83066e-53
DYNC1H1	3.7415e-58	0.478274	0.775	0.62	2.29373e-53
SMC4	5.36902e-58	0.589455	0.671	0.51	3.29148e-53
MPHOSPH6	6.84526e-58	0.456033	0.626	0.459	4.19649e-53
PABPC1	1.10187e-57	0.306168	0.982	0.961	6.75504e-53
NSMCE3	1.1308e-57	0.882201	0.342	0.202	6.93236e-53
SMIM26	1.50761e-57	0.445788	0.483	0.315	9.24243e-53
ALG1L	1.54111e-57	0.489997	0.53	0.375	9.44775e-53
VMP1	1.6425e-57	0.463833	0.836	0.714	1.00693e-52
C21orf91	1.69438e-57	0.605414	0.428	0.274	1.03874e-52
BRI3BP	1.8142e-57	0.620914	0.442	0.286	1.11219e-52
CIAO2A	1.82713e-57	0.619721	0.303	0.169	1.12012e-52
SUCLG1	1.9645e-57	0.427545	0.796	0.661	1.20433e-52
PLLP	2.70671e-57	0.658933	0.399	0.251	1.65935e-52
NFIA	3.64319e-57	0.512766	0.511	0.357	2.23346e-52
TRMT10C	4.68817e-57	0.423868	0.747	0.581	2.87408e-52
NKTR	8.8159e-57	0.412003	0.6	0.43	5.40459e-52
PANK3	9.64309e-57	0.626365	0.426	0.277	5.9117e-52
EGR3	1.20906e-56	0.67937	0.411	0.259	7.41215e-52
WDR3	1.41326e-56	0.729405	0.344	0.207	8.66399e-52
ZNF652	1.48709e-56	0.532329	0.381	0.235	9.11658e-52
RAD21	1.5323e-56	0.38849	0.846	0.706	9.39374e-52
TCEA2	1.5983e-56	0.602691	0.414	0.261	9.79839e-52
TMEM238	1.9079e-56	0.59012	0.443	0.287	1.16964e-51
BPTF	2.78932e-56	0.401457	0.683	0.523	1.70999e-51
TBL1X	3.88648e-56	0.623613	0.331	0.195	2.38261e-51
ZNF322	4.08345e-56	0.900062	0.457	0.303	2.50336e-51
TERF1	4.11313e-56	0.428226	0.652	0.486	2.52155e-51
CBR1	4.99851e-56	0.419711	0.855	0.754	3.06433e-51
MCM2	5.1668e-56	0.556164	0.404	0.252	3.1675e-51
IGF1R	5.80289e-56	0.915595	0.46	0.304	3.55746e-51
PPP2R5C	6.69938e-56	0.389754	0.597	0.434	4.10706e-51
GLI4	7.69945e-56	0.602197	0.429	0.283	4.72015e-51
STX16	8.33909e-56	0.468912	0.553	0.391	5.11228e-51
AGO2	9.04825e-56	0.49259	0.565	0.404	5.54703e-51
USP10	9.40761e-56	0.438016	0.61	0.453	5.76734e-51
STMN1	1.05315e-55	0.427685	0.872	0.746	6.45634e-51
GCLC	1.24041e-55	0.439941	0.643	0.477	7.60435e-51
MTERF3	1.37177e-55	0.563529	0.427	0.274	8.40964e-51
RO60	1.37486e-55	0.812867	0.325	0.191	8.42859e-51
AHCY	1.77014e-55	0.347681	0.853	0.72	1.08519e-50
SKP2	2.09186e-55	0.682767	0.373	0.231	1.28242e-50
IFT57	2.14069e-55	0.472794	0.636	0.483	1.31235e-50
DEGS1	2.17131e-55	0.451525	0.679	0.502	1.33112e-50
RNF43	2.52109e-55	0.719144	0.349	0.211	1.54556e-50
NAE1	2.53356e-55	0.40486	0.677	0.511	1.5532e-50
ATP8B1	2.71677e-55	0.735006	0.365	0.223	1.66551e-50
TSHZ2	3.0626e-55	0.500259	0.573	0.412	1.87753e-50
FAM174C	3.0651e-55	0.399183	0.426	0.258	1.87906e-50
APMAP	3.08215e-55	0.59449	0.697	0.537	1.88951e-50
SMARCA1	4.08854e-55	0.647903	0.301	0.17	2.50648e-50
TRMT61B	4.32893e-55	0.500998	0.42	0.267	2.65385e-50
UBA5	5.69622e-55	0.489481	0.553	0.394	3.49207e-50
C17orf75	9.86214e-55	0.54649	0.435	0.283	6.04598e-50
C19orf48	1.06634e-54	0.355214	0.665	0.496	6.53723e-50
RNF13	1.21153e-54	0.379467	0.769	0.611	7.42728e-50
CLSTN1	1.22437e-54	0.394299	0.752	0.601	7.50603e-50
SART1	1.31673e-54	0.462118	0.492	0.338	8.0722e-50
KPNA1	1.46321e-54	0.455057	0.551	0.392	8.97021e-50
DPM3	1.53293e-54	0.343013	0.724	0.545	9.3976e-50
VSIG10	2.01263e-54	0.679276	0.304	0.176	1.23384e-49
LINC00467	2.04513e-54	0.467286	0.367	0.223	1.25377e-49
TOR3A	3.16891e-54	0.515236	0.541	0.382	1.9427e-49
MTLN	3.17584e-54	0.432196	0.383	0.232	1.94695e-49
NUDCD1	3.63054e-54	0.571454	0.446	0.293	2.2257e-49
CAT	4.2189e-54	0.474032	0.472	0.317	2.5864e-49
PDIA5	5.06189e-54	0.591302	0.348	0.209	3.10319e-49
SELENOK	5.13492e-54	0.435728	0.472	0.306	3.14796e-49
PPP2R3C	5.42173e-54	0.554478	0.434	0.291	3.32379e-49
ZNF638	5.66533e-54	0.401407	0.608	0.437	3.47313e-49
KCMF1	6.60138e-54	0.4632	0.653	0.508	4.04698e-49
GINS2	6.82276e-54	0.635552	0.423	0.274	4.18269e-49
CCS	7.24871e-54	0.458026	0.63	0.49	4.44382e-49
C15orf61	7.53964e-54	0.361929	0.633	0.471	4.62218e-49
ACTR6	9.52427e-54	0.563828	0.516	0.359	5.83885e-49
FANCL	9.72566e-54	0.579483	0.385	0.243	5.96232e-49
GNAI2	9.80233e-54	0.391972	0.661	0.5	6.00932e-49
PAAF1	1.06027e-53	0.593858	0.354	0.217	6.49996e-49
UBE2S	1.14017e-53	0.545506	0.759	0.605	6.98979e-49
MAFG	1.34702e-53	0.55068	0.536	0.386	8.25793e-49
HDGFL3	1.56095e-53	0.742534	0.313	0.187	9.56939e-49
SEM1	1.99996e-53	0.393826	0.541	0.377	1.22608e-48
DPY30	2.04004e-53	0.314114	0.826	0.716	1.25065e-48
ARID5B	2.12287e-53	0.414918	0.713	0.555	1.30142e-48
ETFRF1	2.16402e-53	0.596365	0.3	0.175	1.32665e-48
SMCO4	2.53987e-53	0.57787	0.38	0.236	1.55707e-48
SDF2L1	3.12025e-53	0.461633	0.733	0.581	1.91287e-48
RB1CC1	3.73755e-53	0.416502	0.705	0.558	2.29131e-48
FZD7	4.29871e-53	1.02603	0.325	0.197	2.63533e-48
MAD2L1	6.20415e-53	0.614473	0.439	0.292	3.80345e-48
EXT1	6.58743e-53	0.686747	0.472	0.335	4.03842e-48
EIF2S3	1.01399e-52	0.356806	0.771	0.65	6.21629e-48
KCNMB2-AS1	1.35728e-52	0.594294	0.408	0.262	8.3208e-48
SIVA1	1.96096e-52	0.42925	0.907	0.81	1.20216e-47
FAHD2B	2.41482e-52	0.555514	0.387	0.243	1.4804e-47
GGCT	2.79154e-52	0.352998	0.827	0.705	1.71136e-47
NT5DC2	3.12396e-52	0.478193	0.431	0.282	1.91514e-47
ENO1	4.37426e-52	0.328939	0.97	0.937	2.68164e-47
FOS	4.41595e-52	0.459969	0.915	0.828	2.7072e-47
TOMM40	4.50131e-52	0.429232	0.756	0.611	2.75953e-47
GTPBP6	5.16967e-52	0.512932	0.461	0.312	3.16927e-47
PSMA5	5.21818e-52	0.349691	0.82	0.696	3.19901e-47
MSRB2	5.4228e-52	0.559427	0.47	0.321	3.32445e-47
SELENOH	8.35474e-52	0.400136	0.529	0.357	5.12187e-47
MRPL12	9.68559e-52	0.473046	0.621	0.499	5.93775e-47
TUG1	1.0112e-51	0.430186	0.528	0.369	6.19913e-47
LZIC	1.06071e-51	0.475853	0.559	0.413	6.50269e-47
PCID2	1.46055e-51	0.468785	0.514	0.363	8.95393e-47
PSMA2	1.67774e-51	0.380336	0.752	0.612	1.02854e-46
ATP5PO	2.43962e-51	0.411633	0.501	0.33	1.49561e-46
HMGXB4	2.52377e-51	0.440294	0.597	0.442	1.5472e-46
BCAT2	2.94689e-51	0.404287	0.587	0.427	1.80659e-46
PSMA3-AS1	3.35551e-51	0.518806	0.433	0.278	2.0571e-46
MESD	4.52255e-51	0.52444	0.413	0.265	2.77255e-46
GSTM4	5.40288e-51	0.444623	0.488	0.326	3.31224e-46
DPH6	5.62722e-51	0.549518	0.404	0.259	3.44977e-46
NIT2	7.69214e-51	0.353726	0.779	0.64	4.71566e-46
CDC40	8.70754e-51	0.446214	0.559	0.403	5.33816e-46
CHAMP1	9.52212e-51	0.614956	0.341	0.211	5.83753e-46
HNRNPR	1.0363e-50	0.335961	0.846	0.712	6.35303e-46
SAC3D1	1.55756e-50	0.53843	0.479	0.329	9.54862e-46
CARS2	1.57908e-50	0.561834	0.421	0.279	9.68058e-46
TMEM39A	1.77439e-50	0.617252	0.421	0.277	1.08779e-45
YIPF4	1.79936e-50	0.322697	0.747	0.583	1.1031e-45
PIGF	1.95636e-50	0.445228	0.562	0.402	1.19935e-45
ELK1	2.02431e-50	0.598819	0.364	0.227	1.241e-45
CCDC137	2.10972e-50	0.53148	0.577	0.42	1.29336e-45
TMEM14B	2.45608e-50	0.305	0.819	0.693	1.5057e-45
JAG1	2.81269e-50	0.371008	0.744	0.576	1.72432e-45
COPB2	2.92908e-50	0.355297	0.79	0.639	1.79567e-45
NUMA1	3.09167e-50	0.365698	0.588	0.429	1.89535e-45
CREG1	3.34362e-50	0.362963	0.744	0.592	2.04981e-45
MIR205HG	3.34833e-50	0.364224	0.578	0.422	2.05269e-45
PARL	3.44294e-50	0.333791	0.798	0.662	2.1107e-45
SELENOS	3.90384e-50	0.489886	0.441	0.285	2.39325e-45
SFXN1	3.94535e-50	0.485195	0.555	0.402	2.4187e-45
SRSF6	4.25254e-50	0.422411	0.605	0.445	2.60702e-45
GABPB1-AS1	4.56794e-50	0.610248	0.386	0.246	2.80037e-45
EGFL7	4.76214e-50	0.432713	0.407	0.26	2.91943e-45
MPHOSPH10	4.87279e-50	0.445216	0.649	0.484	2.98726e-45
SINHCAF	5.20851e-50	0.524639	0.422	0.27	3.19307e-45
C16orf87	6.36076e-50	0.392634	0.467	0.314	3.89947e-45
ORC6	1.03343e-49	0.61267	0.366	0.231	6.33545e-45
CDK16	1.44083e-49	0.388806	0.663	0.52	8.83299e-45
IFT27	1.61441e-49	0.41525	0.491	0.336	9.89716e-45
ARID4A	1.71783e-49	0.51947	0.473	0.323	1.05311e-44
DCAKD	1.7759e-49	0.418791	0.347	0.211	1.08872e-44
METTL23	1.99082e-49	0.365879	0.652	0.504	1.22047e-44
TFB1M	2.47857e-49	0.584676	0.355	0.222	1.51949e-44
PRMT1	2.73318e-49	0.308042	0.877	0.756	1.67558e-44
TEAD1	3.83345e-49	0.566746	0.339	0.212	2.3501e-44
SRPRB	3.87971e-49	0.436785	0.714	0.556	2.37846e-44
ERLEC1	4.52206e-49	0.364194	0.646	0.488	2.77225e-44
JPT2	4.72534e-49	0.527165	0.353	0.219	2.89687e-44
IER3IP1	5.97317e-49	0.313585	0.74	0.583	3.66185e-44
PPP1R13B	6.33507e-49	0.762162	0.359	0.227	3.88371e-44
ATP5F1E	6.85734e-49	0.389105	0.541	0.378	4.20389e-44
ARHGEF35	6.89219e-49	0.682864	0.462	0.328	4.22526e-44
BAG5	8.2795e-49	0.493129	0.568	0.416	5.07575e-44
SMC3	8.33091e-49	0.451391	0.667	0.524	5.10727e-44
DPF2	1.00179e-48	0.403913	0.517	0.362	6.1415e-44
UBE2M	1.01099e-48	0.445436	0.584	0.437	6.1979e-44
ATP5MF	1.01598e-48	0.407101	0.522	0.355	6.22846e-44
SMS	1.01929e-48	0.386166	0.78	0.66	6.24877e-44
DTD1	1.07725e-48	0.395271	0.636	0.478	6.60406e-44
C20orf27	1.24788e-48	0.317018	0.706	0.534	7.65011e-44
LMNB1	1.45532e-48	0.530223	0.376	0.239	8.92186e-44
RTF2	1.46065e-48	0.407294	0.444	0.288	8.95453e-44
LIMD2	1.48563e-48	0.439685	0.349	0.213	9.10768e-44
CETN2	1.50376e-48	0.408246	0.6	0.444	9.21881e-44
ALYREF	1.55894e-48	0.524007	0.535	0.398	9.5571e-44
DCAF7	2.37742e-48	0.364182	0.648	0.495	1.45748e-43
IGF2BP2	2.68446e-48	0.362671	0.671	0.488	1.64571e-43
FADD	3.72749e-48	0.361072	0.666	0.535	2.28514e-43
RTF1	3.9168e-48	0.33133	0.746	0.603	2.4012e-43
CYTH1	3.97712e-48	0.464546	0.527	0.383	2.43817e-43
LIN7C	4.65912e-48	0.501601	0.47	0.323	2.85627e-43
PLAT	4.84197e-48	0.747454	0.471	0.328	2.96837e-43
NFKBIA	4.98702e-48	0.577871	0.915	0.865	3.05729e-43
FAM217B	4.9902e-48	0.47536	0.405	0.263	3.05924e-43
TBL1XR1	5.58836e-48	0.372362	0.769	0.629	3.42594e-43
RPS3A	6.09517e-48	0.382749	0.985	0.984	3.73664e-43
CKLF	7.15924e-48	0.40376	0.532	0.384	4.38897e-43
CMTM6	7.57087e-48	0.381878	0.712	0.553	4.64132e-43
SMIM30	7.99219e-48	0.60338	0.305	0.182	4.89961e-43
CDV3	1.09459e-47	0.391827	0.702	0.571	6.71038e-43
ASF1A	1.26083e-47	0.464051	0.512	0.362	7.72951e-43
RAB34	1.4855e-47	0.337273	0.748	0.597	9.10686e-43
CHD6	1.61234e-47	0.361633	0.595	0.432	9.88442e-43
FGFBP1	1.65173e-47	0.740427	0.654	0.496	1.01259e-42
KANSL1	2.38503e-47	0.479131	0.513	0.366	1.46214e-42
MTAP	2.73779e-47	0.531574	0.427	0.287	1.6784e-42
TSEN34	4.29003e-47	0.366816	0.766	0.614	2.63e-42
ARL13B	4.74132e-47	0.621965	0.46	0.314	2.90667e-42
SAP30	5.4687e-47	0.69242	0.329	0.207	3.35258e-42
LDOC1	6.71776e-47	0.62657	0.327	0.199	4.11832e-42
CCDC106	6.96289e-47	0.585299	0.305	0.183	4.2686e-42
AMN	7.98117e-47	0.527073	0.436	0.29	4.89286e-42
SNRPN	9.82632e-47	0.544898	0.412	0.269	6.02403e-42
RPL36A	1.10495e-46	0.442742	0.944	0.909	6.77392e-42
KMT5A	1.14815e-46	0.438504	0.448	0.304	7.03873e-42
RCN1	1.19359e-46	0.367679	0.71	0.556	7.31729e-42
SLC50A1	1.47905e-46	0.389132	0.691	0.537	9.06733e-42
SCML1	1.71639e-46	0.721367	0.329	0.204	1.05223e-41
THOC2	1.76358e-46	0.433404	0.691	0.531	1.08116e-41
ADSL	1.82064e-46	0.369251	0.65	0.492	1.11614e-41
PPP2R5E	2.00159e-46	0.407651	0.607	0.46	1.22707e-41
ARID4B	2.01717e-46	0.33404	0.766	0.62	1.23662e-41
UGT1A6	2.17628e-46	0.467528	0.338	0.2	1.33417e-41
PPME1	3.15124e-46	0.38024	0.582	0.432	1.93187e-41
TMEM134	3.34211e-46	0.348614	0.808	0.71	2.04888e-41
KAT5	3.47561e-46	0.425671	0.46	0.316	2.13073e-41
ZNF292	3.47631e-46	0.357613	0.622	0.471	2.13115e-41
KNSTRN	4.54677e-46	0.552856	0.322	0.197	2.7874e-41
MRPL13	4.8347e-46	0.339697	0.819	0.717	2.96391e-41
SETD3	5.28208e-46	0.41522	0.473	0.325	3.23818e-41
NECTIN1	6.66814e-46	0.419573	0.426	0.275	4.0879e-41
COA1	7.66141e-46	0.353624	0.669	0.52	4.69683e-41
SIX1	7.72559e-46	0.535294	0.351	0.221	4.73617e-41
TRIM16L	1.01634e-45	0.366806	0.416	0.27	6.23065e-41
ATP5PF	1.15819e-45	0.387676	0.511	0.349	7.10031e-41
PEX13	1.20711e-45	0.396721	0.572	0.432	7.40017e-41
MAN1A2	1.45686e-45	0.414574	0.603	0.454	8.9313e-41
ZSCAN16-AS1	1.54701e-45	0.428253	0.316	0.193	9.48397e-41
TATDN1	1.66518e-45	0.352936	0.714	0.584	1.02084e-40
KLC1	1.87219e-45	0.481581	0.523	0.38	1.14775e-40
SELENOW	1.94188e-45	0.337449	0.535	0.365	1.19047e-40
TPR	2.22439e-45	0.320003	0.787	0.652	1.36366e-40
RBBP7	2.59569e-45	0.33126	0.68	0.527	1.59129e-40
OXLD1	2.76232e-45	0.340149	0.614	0.466	1.69344e-40
GPX7	2.77054e-45	0.603455	0.306	0.184	1.69848e-40
ESF1	2.84229e-45	0.341284	0.669	0.506	1.74247e-40
PRPSAP1	2.931e-45	0.355322	0.636	0.491	1.79685e-40
TIA1	2.95328e-45	0.383043	0.534	0.382	1.81051e-40
ATP5F1B	3.46782e-45	0.385333	0.523	0.352	2.12595e-40
CTDSPL	4.2804e-45	0.604311	0.336	0.214	2.6241e-40
GANAB	5.14207e-45	0.447195	0.611	0.456	3.15235e-40
DDX24	5.2419e-45	0.309832	0.844	0.715	3.21355e-40
CDKN2AIP	5.98001e-45	0.549159	0.508	0.365	3.66605e-40
COX11	6.15574e-45	0.433478	0.522	0.38	3.77377e-40
EXOSC7	7.04119e-45	0.356145	0.636	0.48	4.3166e-40
MTA1	7.22694e-45	0.314588	0.535	0.381	4.43048e-40
ABHD4	7.59914e-45	0.551924	0.305	0.183	4.65865e-40
RTL8A	9.5567e-45	0.382641	0.4	0.259	5.85873e-40
IREB2	9.77509e-45	0.566719	0.412	0.276	5.99262e-40
NCOA7	9.87068e-45	0.346274	0.731	0.607	6.05122e-40
ANKRD13D	1.10284e-44	0.449452	0.467	0.325	6.76095e-40
GSN	1.19822e-44	0.564363	0.814	0.704	7.34572e-40
AAK1	1.94941e-44	0.507383	0.502	0.363	1.19508e-39
FAM50B	2.54079e-44	0.503651	0.319	0.195	1.55763e-39
SGK1	2.68001e-44	0.37709	0.836	0.708	1.64298e-39
DCAF11	2.72472e-44	0.38522	0.485	0.339	1.67039e-39
ARMCX3	2.82951e-44	0.440187	0.498	0.352	1.73463e-39
TRAK1	2.9259e-44	0.53327	0.339	0.216	1.79373e-39
LAPTM4B	3.0557e-44	0.3543	0.803	0.657	1.87329e-39
METRN	3.11275e-44	0.524755	0.436	0.302	1.90827e-39
FTX	3.93048e-44	0.64672	0.303	0.185	2.40958e-39
SRSF10	4.04812e-44	0.418607	0.797	0.672	2.4817e-39
TSNAX	4.88215e-44	0.478006	0.48	0.339	2.99301e-39
ELOB	6.68114e-44	0.332645	0.542	0.381	4.09587e-39
PPP4R3A	7.0002e-44	0.482709	0.48	0.337	4.29147e-39
SAAL1	7.94658e-44	0.627701	0.329	0.209	4.87165e-39
ZFX	8.21844e-44	0.562208	0.354	0.228	5.03831e-39
ABCE1	1.07126e-43	0.341208	0.623	0.471	6.56736e-39
MRPL48	1.1135e-43	0.325642	0.598	0.444	6.82629e-39
NF1	1.21873e-43	0.521653	0.487	0.346	7.47142e-39
USP14	1.33592e-43	0.44366	0.674	0.527	8.18986e-39
TEX261	1.5498e-43	0.562416	0.328	0.208	9.50104e-39
DCAF13	1.70134e-43	0.358109	0.718	0.581	1.04301e-38
VEGFB	1.77759e-43	0.440771	0.443	0.304	1.08975e-38
EMC10	1.93701e-43	0.414262	0.717	0.569	1.18748e-38
C17orf49	2.16513e-43	0.378107	0.533	0.393	1.32733e-38
TRIM44	2.39998e-43	0.475554	0.534	0.384	1.47131e-38
TARBP1	2.64831e-43	0.630937	0.312	0.193	1.62355e-38
PTCD3	2.98291e-43	0.560324	0.497	0.358	1.82867e-38
SWI5	3.07253e-43	0.33306	0.655	0.508	1.88362e-38
DLEU1	3.61761e-43	0.464243	0.41	0.275	2.21778e-38
ELOVL5	4.00102e-43	0.58537	0.601	0.459	2.45283e-38
HK1	4.29774e-43	0.458771	0.642	0.513	2.63473e-38
ZNF22	5.08128e-43	0.403244	0.533	0.381	3.11508e-38
TOP2B	6.13531e-43	0.575722	0.377	0.251	3.76125e-38
IRX3	6.21028e-43	0.501713	0.458	0.325	3.80721e-38
CRCP	6.56678e-43	0.459972	0.489	0.345	4.02577e-38
TPGS2	6.6071e-43	0.355052	0.672	0.524	4.05048e-38
NUDT9	7.42785e-43	0.470065	0.432	0.295	4.55365e-38
SESN3	7.67681e-43	0.319712	0.592	0.428	4.70627e-38
NAT10	9.00103e-43	0.676173	0.319	0.201	5.51808e-38
IARS2	9.36521e-43	0.385668	0.605	0.457	5.74134e-38
UBR5	9.56584e-43	0.449574	0.564	0.427	5.86434e-38
SNRNP25	1.03643e-42	0.406099	0.615	0.472	6.35385e-38
MBD2	1.10673e-42	0.442209	0.541	0.404	6.78483e-38
CEP19	1.26606e-42	0.584215	0.317	0.198	7.76159e-38
CLIP4	1.43988e-42	0.583021	0.398	0.266	8.82718e-38
TBC1D23	1.49898e-42	0.460434	0.445	0.306	9.1895e-38
PTPMT1	1.52189e-42	0.37982	0.626	0.487	9.32993e-38
STAU2	1.53739e-42	0.421095	0.394	0.262	9.425e-38
MDM4	2.01333e-42	0.312444	0.449	0.306	1.23427e-37
KDM2A	2.36284e-42	0.422763	0.563	0.426	1.44854e-37
UXS1	2.67208e-42	0.631482	0.492	0.36	1.63812e-37
SORL1	2.91445e-42	0.697985	0.337	0.218	1.78671e-37
MALSU1	2.92787e-42	0.312194	0.706	0.568	1.79493e-37
C22orf39	3.11348e-42	0.349412	0.634	0.475	1.90872e-37
SLC16A1	3.71576e-42	0.418038	0.528	0.378	2.27795e-37
RPS6KA5	4.10426e-42	0.578245	0.393	0.262	2.51612e-37
CCNY	4.25622e-42	0.429475	0.395	0.265	2.60928e-37
TRIR	4.49948e-42	0.317492	0.504	0.339	2.75841e-37
FAM120A	6.0216e-42	0.380124	0.611	0.471	3.69154e-37
PPP1R21	7.11861e-42	0.438832	0.354	0.227	4.36406e-37
METTL2A	8.16233e-42	0.520805	0.415	0.285	5.00392e-37
CASC9	9.45217e-42	0.555981	0.502	0.375	5.79465e-37
DDX39B	1.06229e-41	0.345663	0.621	0.462	6.51238e-37
ATPAF1	1.16206e-41	0.495292	0.491	0.353	7.12399e-37
NOP56	1.17211e-41	0.334651	0.738	0.585	7.18559e-37
DCTPP1	1.30114e-41	0.303385	0.735	0.602	7.97667e-37
FAM120AOS	1.33452e-41	0.445753	0.601	0.461	8.18127e-37
MRGBP	1.46405e-41	0.537061	0.455	0.323	8.97535e-37
DYNLL2	1.46442e-41	0.350503	0.493	0.351	8.97764e-37
PGS1	1.53243e-41	0.509075	0.349	0.226	9.39458e-37
NSD3	1.7071e-41	0.307024	0.426	0.281	1.04654e-36
PABPN1	1.72241e-41	0.306847	0.713	0.555	1.05592e-36
USP33	1.87525e-41	0.519986	0.447	0.311	1.14962e-36
NAA35	2.37409e-41	0.622185	0.348	0.228	1.45544e-36
UBE2T	2.78936e-41	0.491605	0.484	0.345	1.71002e-36
PIGZ	3.13899e-41	0.493949	0.347	0.222	1.92436e-36
ATXN7L3B	3.18328e-41	0.367923	0.522	0.372	1.95151e-36
XRN2	3.41412e-41	0.31829	0.788	0.65	2.09302e-36
THEM6	3.73315e-41	0.408933	0.468	0.327	2.28861e-36
CCNQ	3.96543e-41	0.470506	0.3	0.185	2.43101e-36
RABL3	4.37514e-41	0.427497	0.342	0.22	2.68218e-36
ALDH9A1	4.41889e-41	0.364387	0.609	0.464	2.709e-36
BOLA2	4.92172e-41	0.456496	0.349	0.22	3.01726e-36
FAM102A	5.10609e-41	0.534545	0.477	0.339	3.13029e-36
FAM89B	5.26779e-41	0.399398	0.515	0.375	3.22942e-36
PYCR2	5.34505e-41	0.356016	0.61	0.461	3.27678e-36
STARD7	5.48364e-41	0.346252	0.685	0.529	3.36175e-36
TRIM33	6.23291e-41	0.449643	0.397	0.269	3.82109e-36
UBA1	6.72635e-41	0.388605	0.635	0.505	4.12359e-36
SCAMP1	6.89692e-41	0.52195	0.492	0.353	4.22816e-36
NDUFA7	8.13053e-41	0.307858	0.631	0.479	4.98442e-36
PPP1R14B	8.43355e-41	0.44424	0.748	0.661	5.17019e-36
ANKRD65	8.77209e-41	0.370948	0.352	0.225	5.37773e-36
PRDX4	1.09478e-40	0.312637	0.819	0.686	6.71154e-36
ANKRD46	1.11664e-40	0.549316	0.353	0.228	6.84558e-36
RBM27	1.15072e-40	0.474735	0.375	0.249	7.05451e-36
MFSD14B	1.27148e-40	0.487815	0.371	0.244	7.79481e-36
PRPF38B	1.59887e-40	0.328706	0.703	0.559	9.80186e-36
MRPL49	1.76072e-40	0.364321	0.534	0.393	1.07941e-35
MBTPS1	1.77562e-40	0.39487	0.488	0.344	1.08854e-35
GOSR1	2.32042e-40	0.311518	0.559	0.41	1.42253e-35
TYW3	2.52556e-40	0.417186	0.516	0.375	1.5483e-35
NTPCR	2.67409e-40	0.31539	0.685	0.535	1.63935e-35
B3GAT3	2.81716e-40	0.313351	0.552	0.403	1.72706e-35
SEPTIN10	3.40186e-40	0.469862	0.354	0.226	2.08551e-35
CPSF2	5.49606e-40	0.411596	0.44	0.307	3.36936e-35
CAPNS2	6.01785e-40	0.51551	0.437	0.305	3.68925e-35
ZNF217	6.13945e-40	0.454765	0.467	0.333	3.76379e-35
ASH1L	6.92139e-40	0.343003	0.644	0.5	4.24316e-35
CSE1L	7.45222e-40	0.35688	0.555	0.407	4.56858e-35
EBAG9	1.07352e-39	0.343889	0.659	0.523	6.5812e-35
CBY1	1.18522e-39	0.376623	0.445	0.308	7.26598e-35
CYB561	1.2933e-39	0.398393	0.579	0.437	7.92855e-35
MCM6	1.41423e-39	0.598238	0.335	0.218	8.66996e-35
ATG3	1.44937e-39	0.300903	0.733	0.606	8.88535e-35
TBC1D22A	1.48137e-39	0.43735	0.418	0.287	9.08155e-35
NUDT16L1	1.57709e-39	0.350264	0.555	0.41	9.66835e-35
SPTLC2	1.66059e-39	0.541165	0.467	0.331	1.01802e-34
SNX17	2.5834e-39	0.314793	0.747	0.607	1.58375e-34
ACBD3	2.61564e-39	0.387809	0.618	0.478	1.60352e-34
GLG1	2.82972e-39	0.418095	0.657	0.504	1.73476e-34
RTN3	2.90441e-39	0.315092	0.783	0.648	1.78055e-34
C17orf58	3.05578e-39	0.44569	0.389	0.263	1.87335e-34
DCK	3.91567e-39	0.378201	0.398	0.269	2.4005e-34
GSTP1	4.07e-39	0.345025	0.995	0.987	2.49511e-34
SS18L2	4.45795e-39	0.314801	0.668	0.527	2.73294e-34
CHD8	5.08621e-39	0.413666	0.41	0.281	3.1181e-34
ESPN	5.15145e-39	0.471025	0.325	0.208	3.1581e-34
TMED4	5.62088e-39	0.303858	0.759	0.615	3.44588e-34
GPATCH8	5.82975e-39	0.402201	0.494	0.356	3.57393e-34
B4GALT4	5.83998e-39	0.356133	0.569	0.413	3.5802e-34
MPC1	8.05809e-39	0.333814	0.574	0.443	4.94001e-34
CAPRIN1	8.39535e-39	0.32837	0.688	0.548	5.14677e-34
DHRS4L2	8.64394e-39	0.339056	0.493	0.359	5.29917e-34
CDK5RAP2	9.27975e-39	0.407997	0.389	0.263	5.68895e-34
TC2N	1.11223e-38	0.39074	0.372	0.244	6.81851e-34
RERE	1.43484e-38	0.32006	0.459	0.319	8.79627e-34
SRP19	1.72464e-38	0.34959	0.503	0.369	1.05729e-33
SPG7	1.80482e-38	0.374543	0.544	0.405	1.10645e-33
TIMM10B	2.38519e-38	0.518193	0.413	0.286	1.46224e-33
URI1	3.64537e-38	0.307944	0.592	0.44	2.23479e-33
PRPSAP2	3.86718e-38	0.303695	0.538	0.39	2.37078e-33
ZNF131	4.76984e-38	0.407172	0.626	0.472	2.92415e-33
SERTAD4	4.8104e-38	0.484276	0.345	0.224	2.94902e-33
ZNF639	5.89602e-38	0.347761	0.507	0.37	3.61456e-33
CTCF	6.12633e-38	0.440638	0.477	0.347	3.75574e-33
XXYLT1	6.63463e-38	0.506294	0.473	0.345	4.06736e-33
SUGP2	7.02197e-38	0.448329	0.333	0.217	4.30482e-33
AKIP1	7.29525e-38	0.404058	0.475	0.343	4.47235e-33
LSG1	8.92928e-38	0.390878	0.611	0.465	5.47409e-33
PDS5B	9.12901e-38	0.566163	0.315	0.204	5.59654e-33
GPATCH2L	9.1765e-38	0.465075	0.456	0.324	5.62565e-33
SMARCC1	9.20189e-38	0.311411	0.603	0.46	5.64122e-33
PHC3	1.09752e-37	0.466012	0.476	0.344	6.72835e-33
ZNHIT6	1.11036e-37	0.471061	0.324	0.209	6.80709e-33
FAM20B	1.18712e-37	0.642664	0.307	0.199	7.27766e-33
DMTF1	1.24806e-37	0.355774	0.325	0.206	7.6512e-33
NPEPL1	1.34454e-37	0.512118	0.35	0.231	8.24273e-33
CELF1	1.44013e-37	0.328126	0.61	0.47	8.82873e-33
BLMH	1.62256e-37	0.396908	0.426	0.292	9.94708e-33
ITPK1	1.73829e-37	0.554356	0.325	0.211	1.06566e-32
AKT1	1.99226e-37	0.411564	0.542	0.4	1.22135e-32
PTDSS1	2.12786e-37	0.453519	0.652	0.509	1.30448e-32
PDHX	2.23366e-37	0.495689	0.393	0.267	1.36934e-32
TRIM24	2.34181e-37	0.616193	0.308	0.198	1.43565e-32
FOXN2	2.66229e-37	0.478478	0.347	0.229	1.63212e-32
PDCD7	2.89262e-37	0.326447	0.487	0.348	1.77332e-32
ICE2	3.22606e-37	0.50859	0.374	0.252	1.97773e-32
DHX9	3.35089e-37	0.435853	0.638	0.503	2.05426e-32
CDK2AP1	4.53028e-37	0.38151	0.63	0.491	2.77729e-32
MUS81	4.85209e-37	0.418514	0.342	0.223	2.97457e-32
AFG3L2	5.21684e-37	0.367623	0.608	0.466	3.19818e-32
SAE1	5.39694e-37	0.333968	0.606	0.457	3.30859e-32
RMI2	5.64581e-37	0.358438	0.302	0.188	3.46116e-32
NFIL3	5.83069e-37	0.479291	0.354	0.236	3.57451e-32
SLC25A29	5.89403e-37	0.559889	0.333	0.218	3.61333e-32
SPOP	6.2891e-37	0.341989	0.557	0.417	3.85553e-32
MTUS1	6.69047e-37	0.358685	0.513	0.375	4.10159e-32
UNC93B1	7.1439e-37	0.390252	0.467	0.338	4.37957e-32
GATAD1	8.63773e-37	0.340499	0.472	0.341	5.29536e-32
DNAJC21	9.19105e-37	0.334495	0.603	0.468	5.63457e-32
ANAPC10	1.05801e-36	0.389061	0.435	0.307	6.48611e-32
RBM14	1.1504e-36	0.514449	0.344	0.228	7.05251e-32
HELZ	1.15121e-36	0.437544	0.435	0.31	7.0575e-32
AIFM1	1.4286e-36	0.533593	0.396	0.273	8.75803e-32
MIS18A	1.49476e-36	0.446092	0.378	0.255	9.16365e-32
AGL	1.49858e-36	0.435601	0.4	0.276	9.18707e-32
EIF2AK4	1.80534e-36	0.356453	0.543	0.404	1.10676e-31
ERCC1	1.98369e-36	0.352582	0.69	0.555	1.2161e-31
TMEM9	2.02266e-36	0.357642	0.67	0.522	1.23999e-31
EGR2	2.15143e-36	0.425017	0.345	0.227	1.31893e-31
KIF13A	2.5038e-36	0.465788	0.382	0.259	1.53496e-31
CENPM	2.50405e-36	0.484134	0.406	0.282	1.53511e-31
PDHB	2.69569e-36	0.346899	0.525	0.39	1.65259e-31
POLD2	2.84595e-36	0.301902	0.779	0.641	1.74471e-31
BIRC6	2.92655e-36	0.340959	0.517	0.381	1.79412e-31
NORAD	3.33704e-36	0.345747	0.434	0.295	2.04577e-31
GNB1	3.90799e-36	0.301746	0.694	0.569	2.39579e-31
RAD51C	3.95214e-36	0.363276	0.47	0.341	2.42286e-31
IRF9	4.66917e-36	0.478114	0.404	0.281	2.86244e-31
MFHAS1	4.95695e-36	0.508544	0.399	0.28	3.03886e-31
GK5	5.1457e-36	0.503644	0.319	0.207	3.15457e-31
OAZ2	5.25793e-36	0.333146	0.525	0.387	3.22338e-31
KRT18	5.46174e-36	0.478904	0.895	0.856	3.34832e-31
ORMDL1	5.64469e-36	0.357773	0.676	0.538	3.46048e-31
PIK3R1	7.51876e-36	0.304847	0.403	0.274	4.60938e-31
ZC3H14	7.83544e-36	0.406256	0.463	0.333	4.80352e-31
HNRNPUL2	7.97088e-36	0.476437	0.358	0.243	4.88655e-31
RMND5A	8.37332e-36	0.312628	0.463	0.331	5.13326e-31
TTC5	9.11792e-36	0.483672	0.339	0.223	5.58974e-31
GGT7	1.08013e-35	0.554342	0.311	0.198	6.62173e-31
TRA2A	1.11661e-35	0.370074	0.733	0.586	6.84535e-31
LARP1	1.21183e-35	0.346397	0.534	0.408	7.42912e-31
PELI1	1.5723e-35	0.406609	0.59	0.445	9.639e-31
MRPS22	1.59478e-35	0.308521	0.672	0.549	9.77683e-31
ICK	2.43288e-35	0.518314	0.409	0.289	1.49148e-30
ABCC5	2.47448e-35	0.31408	0.709	0.555	1.51698e-30
PAK1IP1	2.75171e-35	0.328607	0.528	0.389	1.68694e-30
PHF3	2.84595e-35	0.345041	0.599	0.457	1.74471e-30
ADNP	2.86282e-35	0.410813	0.462	0.335	1.75505e-30
EMC9	3.5235e-35	0.385219	0.438	0.312	2.16008e-30
HPS3	4.5063e-35	0.497237	0.354	0.237	2.76258e-30
UBXN7	5.56124e-35	0.401227	0.599	0.461	3.40932e-30
ATP6V0A1	6.4026e-35	0.629038	0.351	0.238	3.92511e-30
UMPS	6.4111e-35	0.334536	0.519	0.385	3.93032e-30
RPS20	7.15291e-35	0.333069	0.959	0.952	4.38509e-30
CBX4	7.54752e-35	0.381735	0.455	0.323	4.62701e-30
ZFYVE21	7.6815e-35	0.400507	0.636	0.501	4.70915e-30
SLC1A4	7.98049e-35	0.431519	0.443	0.315	4.89244e-30
IQGAP1	8.52203e-35	0.402363	0.742	0.616	5.22443e-30
PPAT	9.53495e-35	0.422361	0.358	0.24	5.8454e-30
TCF20	1.08548e-34	0.454728	0.324	0.213	6.65456e-30
CYB5B	1.11711e-34	0.410768	0.647	0.51	6.84843e-30
TCAF1	1.21495e-34	0.478967	0.345	0.229	7.44827e-30
TAF10	1.29846e-34	0.333212	0.644	0.518	7.96019e-30
NFYB	1.30074e-34	0.386311	0.458	0.334	7.97419e-30
SMC2	1.41129e-34	0.463389	0.439	0.32	8.65191e-30
GIT1	1.48549e-34	0.468042	0.339	0.228	9.10679e-30
SMAD5	1.99042e-34	0.338401	0.511	0.377	1.22022e-29
H2AFZ	2.10604e-34	0.341816	0.924	0.88	1.29111e-29
ST7L	2.44241e-34	0.654671	0.312	0.205	1.49732e-29
GOLGA4	2.87495e-34	0.312819	0.676	0.548	1.76249e-29
IP6K2	3.22481e-34	0.310282	0.691	0.552	1.97697e-29
MIS18BP1	3.39213e-34	0.386495	0.452	0.332	2.07954e-29
ELP6	3.43605e-34	0.325998	0.349	0.234	2.10647e-29
NSL1	3.82226e-34	0.320358	0.508	0.374	2.34324e-29
TEX264	3.96997e-34	0.389934	0.568	0.438	2.43379e-29
IARS	4.01896e-34	0.415183	0.528	0.402	2.46383e-29
PRRC2B	4.93998e-34	0.312051	0.594	0.455	3.02846e-29
ENOSF1	5.02421e-34	0.343706	0.488	0.359	3.08009e-29
PDIA4	5.41791e-34	0.303399	0.764	0.618	3.32145e-29
PREPL	5.72546e-34	0.438951	0.318	0.208	3.50999e-29
ROCK2	6.38272e-34	0.415572	0.433	0.307	3.91293e-29
BTBD6	6.4751e-34	0.382526	0.418	0.292	3.96956e-29
CFAP97	6.62255e-34	0.346586	0.525	0.39	4.05995e-29
STAM	6.88707e-34	0.464016	0.354	0.243	4.22212e-29
CCND1	7.04462e-34	0.300306	0.826	0.76	4.31871e-29
TMEM218	7.72312e-34	0.393325	0.36	0.247	4.73466e-29
C8orf76	8.22361e-34	0.395813	0.511	0.383	5.04148e-29
TMED7	8.98549e-34	0.359196	0.398	0.283	5.50856e-29
CCDC34	9.65283e-34	0.338653	0.47	0.343	5.91767e-29
NLN	1.32615e-33	0.423926	0.309	0.2	8.12999e-29
BCAS3	1.40246e-33	0.419752	0.317	0.205	8.59777e-29
DCUN1D1	1.47836e-33	0.361368	0.636	0.502	9.06309e-29
MED13	1.52501e-33	0.301783	0.465	0.335	9.34909e-29
TM2D3	1.65769e-33	0.753606	0.568	0.432	1.01624e-28
PIAS2	1.78528e-33	0.554172	0.337	0.226	1.09446e-28
GMNN	2.39939e-33	0.402501	0.48	0.353	1.47095e-28
DSN1	3.12713e-33	0.44432	0.323	0.216	1.91709e-28
CSNK2A2	3.52718e-33	0.331261	0.418	0.296	2.16234e-28
COPRS	3.66211e-33	0.36746	0.526	0.402	2.24505e-28
PCNA	4.50255e-33	0.352774	0.678	0.553	2.76029e-28
TP63	5.01252e-33	0.33285	0.785	0.66	3.07293e-28
YEATS4	5.37e-33	0.317541	0.474	0.347	3.29208e-28
CKAP5	6.15584e-33	0.4625	0.395	0.278	3.77384e-28
RPN2	6.18683e-33	0.332935	0.872	0.752	3.79284e-28
RWDD3	6.19487e-33	0.342619	0.337	0.223	3.79777e-28
IMPAD1	6.47154e-33	0.405375	0.495	0.37	3.96738e-28
UCHL1	7.1264e-33	0.380077	0.427	0.3	4.36884e-28
NGRN	7.2752e-33	0.413524	0.773	0.652	4.46006e-28
PRR34-AS1	7.83189e-33	0.434892	0.309	0.204	4.80134e-28
VKORC1	1.09749e-32	0.303839	0.537	0.412	6.72819e-28
UCHL5	1.13286e-32	0.37987	0.542	0.414	6.945e-28
C3orf14	1.24045e-32	0.446747	0.354	0.243	7.60455e-28
NOL11	1.34037e-32	0.303623	0.517	0.389	8.21712e-28
MFAP1	1.64961e-32	0.316059	0.504	0.375	1.01129e-27
AK6	1.78723e-32	0.309341	0.466	0.338	1.09566e-27
APC	2.55312e-32	0.5418	0.306	0.204	1.56519e-27
RBM26	2.66464e-32	0.388643	0.464	0.339	1.63356e-27
SMIM8	2.70365e-32	0.345231	0.382	0.265	1.65747e-27
PLPP3	3.17496e-32	0.365449	0.306	0.198	1.94641e-27
ZFP64	3.25996e-32	0.374933	0.439	0.315	1.99852e-27
CDKN3	3.29794e-32	0.488236	0.399	0.279	2.0218e-27
RP9	3.54381e-32	0.30558	0.48	0.35	2.17254e-27
DUT	4.17777e-32	0.329758	0.813	0.703	2.56118e-27
EIF4G3	4.31975e-32	0.471641	0.409	0.294	2.64822e-27
WDYHV1	4.98673e-32	0.393602	0.442	0.32	3.05712e-27
CDCA7L	5.67267e-32	0.450884	0.407	0.286	3.47763e-27
ARHGEF5	7.45082e-32	0.403219	0.532	0.41	4.56772e-27
SBNO1	8.02908e-32	0.388515	0.525	0.396	4.92223e-27
ABHD12	8.16917e-32	0.352639	0.607	0.47	5.00811e-27
FGD5-AS1	9.07613e-32	0.360334	0.449	0.326	5.56412e-27
COMMD3	9.44902e-32	0.374998	0.505	0.382	5.79272e-27
UBE2W	1.0503e-31	0.303618	0.456	0.337	6.43885e-27
IFI27L1	1.6959e-31	0.326029	0.492	0.368	1.03967e-26
GNA13	1.71833e-31	0.390797	0.426	0.309	1.05342e-26
PMPCA	1.7496e-31	0.324637	0.495	0.363	1.07259e-26
MCM7	1.79667e-31	0.401418	0.602	0.478	1.10145e-26
ZC3H18	1.80399e-31	0.325201	0.423	0.302	1.10593e-26
PKIG	2.354e-31	0.484352	0.329	0.221	1.44312e-26
UTP23	2.40527e-31	0.307784	0.529	0.398	1.47455e-26
TMEM154	2.4829e-31	0.459102	0.405	0.293	1.52214e-26
TAOK1	2.66395e-31	0.325028	0.461	0.336	1.63313e-26
RAB40B	2.84744e-31	0.35241	0.503	0.372	1.74563e-26
ATXN3	3.02763e-31	0.361386	0.501	0.377	1.85609e-26
RNF121	3.28695e-31	0.442441	0.364	0.253	2.01507e-26
MIR4458HG	3.81413e-31	0.354238	0.338	0.23	2.33825e-26
TMA16	4.23987e-31	0.317258	0.479	0.355	2.59925e-26
TARDBP	4.67891e-31	0.322599	0.565	0.441	2.86841e-26
TOPBP1	6.32874e-31	0.362381	0.457	0.335	3.87983e-26
SECISBP2	6.56847e-31	0.307792	0.518	0.387	4.0268e-26
TST	7.56338e-31	0.306013	0.528	0.398	4.63673e-26
MRPS31	8.00216e-31	0.313456	0.431	0.311	4.90573e-26
KDM1A	8.68291e-31	0.398206	0.48	0.364	5.32306e-26
ADGRV1	8.76406e-31	0.451587	0.332	0.225	5.37281e-26
ARFIP1	8.79451e-31	0.357822	0.41	0.293	5.39148e-26
DHRS4	1.07194e-30	0.310105	0.565	0.431	6.57151e-26
IFT80	1.25795e-30	0.50786	0.31	0.209	7.71185e-26
ABCD3	1.27039e-30	0.408047	0.359	0.252	7.78811e-26
THOC1	1.50505e-30	0.372372	0.354	0.243	9.2267e-26
JAGN1	1.64901e-30	0.310607	0.584	0.458	1.01093e-25
ZBTB7C	1.67664e-30	0.425925	0.304	0.202	1.02787e-25
TXNDC5	2.01711e-30	0.485929	0.345	0.238	1.23659e-25
MTIF2	2.06489e-30	0.383547	0.461	0.34	1.26588e-25
MCM3	2.47575e-30	0.408451	0.467	0.351	1.51776e-25
TKFC	2.79216e-30	0.377333	0.375	0.262	1.71174e-25
DNAJB14	3.02495e-30	0.391987	0.491	0.37	1.85445e-25
UBTF	3.41594e-30	0.327017	0.554	0.425	2.09414e-25
AGA	3.64317e-30	0.358732	0.393	0.28	2.23345e-25
VEZF1	3.6655e-30	0.316914	0.496	0.373	2.24713e-25
ETV4	3.89771e-30	0.438439	0.355	0.246	2.38949e-25
GTF2A1	4.22233e-30	0.420225	0.338	0.231	2.5885e-25
ECI1	4.23687e-30	0.330808	0.621	0.504	2.59741e-25
MICA	5.41384e-30	0.593358	0.359	0.257	3.31895e-25
TMEM37	6.6463e-30	0.594997	0.307	0.205	4.07451e-25
SHPRH	7.47291e-30	0.441635	0.331	0.224	4.58127e-25
TRPM7	7.81292e-30	0.478125	0.338	0.229	4.78971e-25
UBR7	7.90595e-30	0.463444	0.351	0.245	4.84674e-25
ACAD9	9.61223e-30	0.383438	0.447	0.332	5.89278e-25
TMEM203	1.04652e-29	0.398374	0.447	0.328	6.4157e-25
SYNJ2BP	1.11621e-29	0.441935	0.351	0.246	6.8429e-25
FAM89A	1.12987e-29	0.370782	0.397	0.279	6.92669e-25
BMP7	1.13582e-29	0.305975	0.612	0.48	6.96317e-25
ARV1	1.18925e-29	0.412508	0.402	0.29	7.29072e-25
NETO2	1.3384e-29	0.53048	0.305	0.207	8.20505e-25
EXOSC6	1.40366e-29	0.345941	0.434	0.315	8.60512e-25
CEBPD	1.51629e-29	0.395154	0.829	0.763	9.29559e-25
ZFP91	2.02038e-29	0.334815	0.457	0.343	1.23859e-24
FEN1	2.44872e-29	0.46846	0.345	0.242	1.50119e-24
PHTF2	2.49411e-29	0.475608	0.334	0.231	1.52901e-24
GTPBP8	2.55373e-29	0.375407	0.431	0.316	1.56556e-24
BAZ1B	2.71372e-29	0.328538	0.615	0.486	1.66364e-24
NMRK1	2.85465e-29	0.32038	0.484	0.362	1.75004e-24
REPIN1	3.14847e-29	0.328826	0.33	0.224	1.93017e-24
CTSV	3.47253e-29	0.337455	0.413	0.295	2.12883e-24
TMEM245	3.50746e-29	0.558934	0.363	0.257	2.15025e-24
FBXO45	4.37487e-29	0.360224	0.408	0.295	2.68201e-24
THUMPD3	4.43389e-29	0.331402	0.395	0.283	2.7182e-24
BICD2	6.79941e-29	0.349444	0.564	0.441	4.16838e-24
PAXIP1-AS1	7.72646e-29	0.439001	0.32	0.218	4.73671e-24
MZT1	8.82949e-29	0.335059	0.607	0.478	5.41292e-24
CLEC11A	1.23778e-28	0.323965	0.388	0.273	7.5882e-24
ANKRD40	1.50864e-28	0.465345	0.313	0.214	9.24871e-24
KIF1B	2.37393e-28	0.463703	0.398	0.288	1.45534e-23
ARIH1	2.39828e-28	0.335596	0.503	0.383	1.47027e-23
HMGB2	2.45474e-28	0.590024	0.674	0.575	1.50488e-23
RPS6KB1	2.69646e-28	0.374234	0.402	0.291	1.65307e-23
FUBP3	3.60664e-28	0.365118	0.391	0.283	2.21105e-23
MANSC1	3.60899e-28	0.376958	0.374	0.264	2.21249e-23
ECT2	3.68912e-28	0.621975	0.392	0.292	2.26161e-23
KIF20B	4.23015e-28	0.369245	0.326	0.222	2.59329e-23
HOXA10	4.66578e-28	0.334984	0.339	0.232	2.86036e-23
ZNF7	4.95907e-28	0.319114	0.365	0.254	3.04016e-23
PRC1	5.38906e-28	0.762789	0.345	0.247	3.30376e-23
CASP8AP2	5.80657e-28	0.468941	0.32	0.219	3.55972e-23
UBAC1	5.8455e-28	0.327005	0.594	0.478	3.58359e-23
MCM4	6.87837e-28	0.350484	0.477	0.364	4.21679e-23
SOCS3	6.91753e-28	0.313553	0.657	0.535	4.24079e-23
CHMP6	7.17201e-28	0.328053	0.361	0.254	4.3968e-23
C2orf76	8.5804e-28	0.331404	0.339	0.234	5.26021e-23
SNUPN	8.76438e-28	0.342176	0.391	0.28	5.373e-23
GPSM2	9.99916e-28	0.403584	0.342	0.239	6.12999e-23
ARCN1	1.11294e-27	0.320596	0.472	0.356	6.8229e-23
VPS8	1.12504e-27	0.426272	0.356	0.25	6.89706e-23
SMARCA2	1.22173e-27	0.424236	0.381	0.272	7.48979e-23
UBE3A	1.37502e-27	0.320834	0.631	0.514	8.42958e-23
STXBP3	1.49891e-27	0.388764	0.381	0.274	9.18904e-23
GFM1	1.73511e-27	0.336239	0.531	0.413	1.06371e-22
YLPM1	1.79302e-27	0.307469	0.401	0.287	1.09921e-22
FBXO22	2.47727e-27	0.335128	0.492	0.371	1.51869e-22
ESRP1	2.73112e-27	0.335314	0.644	0.522	1.67431e-22
CRTC3	2.87909e-27	0.35662	0.313	0.214	1.76503e-22
ENTPD6	3.53642e-27	0.411041	0.397	0.287	2.168e-22
MCC	3.61874e-27	0.521729	0.384	0.28	2.21847e-22
XPA	3.69525e-27	0.396848	0.437	0.327	2.26537e-22
TLK2	3.95926e-27	0.371774	0.35	0.247	2.42722e-22
FAM83D	4.20519e-27	0.470995	0.389	0.283	2.57799e-22
DGKH	4.52835e-27	0.416184	0.374	0.268	2.77611e-22
SNRNP48	4.63096e-27	0.305345	0.339	0.235	2.83901e-22
UACA	1.06295e-26	0.375884	0.34	0.238	6.51643e-22
ING2	1.0716e-26	0.343431	0.476	0.366	6.56942e-22
MTHFD1	1.12762e-26	0.304648	0.415	0.304	6.91285e-22
NNT-AS1	1.13704e-26	0.368943	0.336	0.233	6.97063e-22
ARFGAP2	1.50784e-26	0.302536	0.49	0.374	9.24382e-22
MFSD3	1.66917e-26	0.325049	0.384	0.276	1.02328e-21
DBF4	2.30602e-26	0.380345	0.401	0.295	1.41371e-21
PRPF4	2.33308e-26	0.304666	0.459	0.344	1.43029e-21
TAF2	2.66794e-26	0.358142	0.414	0.305	1.63558e-21
SNX27	3.02894e-26	0.387817	0.389	0.284	1.85689e-21
HTATSF1	3.25392e-26	0.306906	0.576	0.454	1.99481e-21
ITPRIPL2	3.93709e-26	0.470828	0.356	0.255	2.41363e-21
TMEM30B	5.04552e-26	0.331813	0.454	0.337	3.09316e-21
FAM98B	5.37036e-26	0.441049	0.313	0.218	3.2923e-21
IPO9	5.51943e-26	0.461355	0.419	0.312	3.38368e-21
PEX10	6.02011e-26	0.305772	0.443	0.326	3.69063e-21
CSNK1G2	7.42229e-26	0.368873	0.479	0.364	4.55024e-21
PCF11	8.87159e-26	0.368246	0.374	0.272	5.43873e-21
NAT9	9.24644e-26	0.450563	0.341	0.241	5.66853e-21
EXOSC9	1.27342e-25	0.337402	0.349	0.25	7.80669e-21
SBF2	1.44644e-25	0.305023	0.348	0.247	8.86738e-21
TOP2A	1.4536e-25	0.582076	0.341	0.243	8.91132e-21
TNRC6A	1.52051e-25	0.325626	0.423	0.312	9.32147e-21
RBM4B	2.07144e-25	0.331657	0.328	0.229	1.26989e-20
QSER1	2.08931e-25	0.422896	0.364	0.264	1.28085e-20
FAM131A	2.14124e-25	0.425849	0.344	0.246	1.31269e-20
KCTD3	2.2457e-25	0.436465	0.302	0.209	1.37673e-20
MTR	2.32791e-25	0.367352	0.324	0.225	1.42712e-20
ZMYM5	2.64152e-25	0.394641	0.394	0.289	1.61938e-20
USP48	2.65542e-25	0.314724	0.489	0.374	1.6279e-20
UBFD1	2.92548e-25	0.354337	0.322	0.224	1.79346e-20
BMI1	3.38257e-25	0.417542	0.315	0.221	2.07368e-20
MIB1	4.27256e-25	0.407916	0.337	0.239	2.6193e-20
TRMT11	4.81812e-25	0.340095	0.318	0.223	2.95375e-20
SEL1L	4.95932e-25	0.351035	0.434	0.325	3.04031e-20
LRIG3	5.76099e-25	0.41912	0.333	0.233	3.53177e-20
DAG1	6.38586e-25	0.49851	0.371	0.273	3.91485e-20
GALNS	7.45506e-25	0.403731	0.328	0.229	4.57032e-20
PPT1	7.75074e-25	0.417889	0.654	0.537	4.75159e-20
SETD2	8.09066e-25	0.330995	0.382	0.279	4.95998e-20
PURB	8.29047e-25	0.335127	0.454	0.342	5.08247e-20
RFC2	9.75438e-25	0.311348	0.523	0.417	5.97992e-20
TXNRD2	1.03284e-24	0.959118	0.315	0.226	6.33183e-20
CDCA7	1.06832e-24	0.374403	0.356	0.254	6.54936e-20
HIPK1	1.64692e-24	0.364352	0.307	0.216	1.00964e-19
MKLN1	1.85327e-24	0.322245	0.392	0.288	1.13615e-19
TEX30	2.49646e-24	0.385577	0.344	0.25	1.53046e-19
DKK3	2.6204e-24	0.399328	0.437	0.326	1.60643e-19
PCMTD2	3.3812e-24	0.327808	0.304	0.21	2.07285e-19
C1GALT1C1	3.68205e-24	0.348831	0.389	0.285	2.25728e-19
FMR1	4.28504e-24	0.425866	0.387	0.282	2.62694e-19
IMPACT	5.04565e-24	0.306769	0.466	0.351	3.09323e-19
TNFAIP2	5.68577e-24	0.359313	0.547	0.435	3.48566e-19
PSPC1	5.86563e-24	0.308372	0.401	0.299	3.59593e-19
CENPF	6.0047e-24	0.542994	0.36	0.264	3.68118e-19
EXT2	6.39703e-24	0.342602	0.384	0.279	3.9217e-19
ANKRD54	7.63381e-24	0.363957	0.376	0.273	4.67991e-19
GTPBP3	7.84063e-24	0.400933	0.333	0.237	4.8067e-19
POLR1E	7.97768e-24	0.309197	0.305	0.212	4.89071e-19
EPB41	8.29852e-24	0.374284	0.303	0.211	5.08741e-19
BTBD2	8.68282e-24	0.333957	0.362	0.261	5.323e-19
HELLS	8.80642e-24	0.321527	0.361	0.262	5.39877e-19
MRPS9	9.16479e-24	0.306777	0.496	0.387	5.61847e-19
NUP58	1.32734e-23	0.383895	0.389	0.286	8.13724e-19
ANKRD17	1.36574e-23	0.526364	0.484	0.377	8.37268e-19
R3HDM1	1.39369e-23	0.319686	0.381	0.279	8.54402e-19
ARMCX6	1.54872e-23	0.313001	0.488	0.377	9.49442e-19
SLFN5	1.59215e-23	0.459443	0.412	0.312	9.76067e-19
SMAD2	1.69787e-23	0.373557	0.497	0.392	1.04088e-18
DHFR	1.90412e-23	0.477831	0.333	0.24	1.16732e-18
PRDM2	1.95704e-23	0.353656	0.411	0.31	1.19976e-18
YEATS2	2.02557e-23	0.312487	0.409	0.302	1.24178e-18
WAC-AS1	2.27806e-23	0.32816	0.344	0.246	1.39657e-18
RBFA	2.36751e-23	0.341392	0.405	0.3	1.4514e-18
SNTB2	2.47492e-23	0.323964	0.388	0.286	1.51725e-18
AGPAT5	2.65761e-23	0.378266	0.323	0.228	1.62925e-18
PPP2R3A	2.96971e-23	0.3482	0.324	0.229	1.82058e-18
MGLL	3.04565e-23	0.483562	0.302	0.211	1.86714e-18
HINT3	3.19886e-23	0.311687	0.368	0.268	1.96106e-18
ZBED1	3.33589e-23	0.312088	0.314	0.22	2.04507e-18
TRIT1	4.12096e-23	0.521583	0.33	0.239	2.52635e-18
APTX	4.93343e-23	0.351664	0.488	0.38	3.02444e-18
ENDOG	4.93921e-23	0.343302	0.378	0.277	3.02798e-18
CKAP2	6.33871e-23	0.340575	0.378	0.279	3.88594e-18
PRR14L	7.23671e-23	0.351088	0.328	0.236	4.43646e-18
ADA	8.7225e-23	0.386909	0.395	0.298	5.34733e-18
FAM210B	1.03966e-22	0.466563	0.648	0.537	6.37366e-18
IPO5	1.65981e-22	0.31305	0.482	0.374	1.01754e-17
DLX5	1.78644e-22	0.488917	0.314	0.224	1.09517e-17
UBE4B	2.18835e-22	0.389599	0.423	0.323	1.34157e-17
FIP1L1	2.44956e-22	0.306142	0.533	0.425	1.5017e-17
CASZ1	2.68739e-22	0.315476	0.342	0.247	1.6475e-17
AARSD1	2.79446e-22	0.33783	0.427	0.319	1.71315e-17
PGAP2	3.14221e-22	0.34523	0.432	0.328	1.92633e-17
DICER1	3.8142e-22	0.387787	0.493	0.386	2.3383e-17
PARP2	4.68969e-22	0.317065	0.315	0.224	2.87501e-17
CEP70	8.2256e-22	0.321633	0.441	0.337	5.0427e-17
BTBD7	8.50064e-22	0.353302	0.371	0.273	5.21132e-17
COQ2	8.83444e-22	0.312304	0.347	0.251	5.41595e-17
FAM91A1	1.17979e-21	0.319469	0.456	0.353	7.23269e-17
ST3GAL1	1.97262e-21	0.377885	0.352	0.26	1.20931e-16
FAF2	2.0367e-21	0.320939	0.443	0.34	1.2486e-16
ANKHD1	2.49303e-21	0.30732	0.492	0.38	1.52835e-16
CLPX	2.58099e-21	0.312156	0.376	0.281	1.58227e-16
ZNF3	2.68693e-21	0.322724	0.318	0.227	1.64722e-16
REV3L	7.98034e-21	0.345888	0.322	0.231	4.89235e-16
LIMS1	9.98241e-21	0.385647	0.643	0.527	6.11972e-16
FAM199X	1.19951e-20	0.329171	0.303	0.217	7.35359e-16
TYMS	1.25333e-20	0.439713	0.406	0.311	7.68354e-16
RBBP8	1.3022e-20	0.343881	0.549	0.441	7.98315e-16
TNPO1	2.7355e-20	0.317911	0.484	0.384	1.677e-15
INO80	2.93329e-20	0.310103	0.303	0.218	1.79825e-15
P3H4	3.31506e-20	0.366257	0.312	0.225	2.0323e-15
HSD17B1	3.80827e-20	0.368839	0.344	0.256	2.33466e-15
GLA	3.99815e-20	0.337657	0.408	0.312	2.45107e-15
TACC2	5.37078e-20	0.381395	0.442	0.347	3.29256e-15
COQ3	5.66902e-20	0.323621	0.332	0.243	3.47539e-15
ASCC1	6.11494e-20	0.307597	0.359	0.269	3.74876e-15
ELMSAN1	1.33397e-19	0.3034	0.358	0.268	8.17788e-15
UNG	1.76925e-19	0.408844	0.43	0.338	1.08464e-14
CCDC88C	2.22815e-19	0.323013	0.328	0.242	1.36596e-14
TUBA1A	6.82454e-19	0.727431	0.438	0.365	4.18378e-14
SGK3	1.5027e-18	0.302357	0.311	0.227	9.2123e-14
CPSF3	1.54041e-18	0.351681	0.378	0.29	9.44345e-14
SERGEF	1.81885e-18	0.322975	0.305	0.223	1.11505e-13
MFSD2A	2.24927e-18	0.49586	0.364	0.278	1.37892e-13
MAVS	5.70398e-18	0.305591	0.332	0.249	3.49682e-13
HOXA7	6.09085e-18	0.326034	0.365	0.278	3.73399e-13
CSPP1	1.43275e-17	0.324202	0.327	0.245	8.78345e-13
TPX2	3.71794e-17	0.367338	0.348	0.264	2.27928e-12
MAGED1	7.46694e-17	0.352264	0.46	0.368	4.57761e-12
KLHL42	7.9661e-17	0.381487	0.379	0.297	4.88362e-12
COL18A1	8.37048e-17	0.642941	0.343	0.264	5.13152e-12
DGAT1	1.59136e-16	0.373619	0.336	0.258	9.75582e-12
CDCA4	1.76753e-16	0.348631	0.516	0.411	1.08359e-11
PRIM2	2.69643e-16	0.315233	0.312	0.234	1.65305e-11
PPP5C	4.80809e-16	0.353562	0.435	0.346	2.9476e-11
SPRTN	6.72965e-16	0.305228	0.329	0.25	4.12561e-11
EIF5	1.31545e-15	0.323629	0.926	0.856	8.06438e-11
C14orf1	2.21369e-15	1.02648	0.361	0.332	1.3571e-10
EZH2	2.59677e-15	0.411997	0.359	0.282	1.59195e-10
NAA30	5.92978e-15	0.301925	0.301	0.227	3.63525e-10
MYH10	1.06896e-14	0.3526	0.3	0.227	6.55324e-10
DNAJB4	1.14447e-14	0.300335	0.496	0.405	7.0162e-10
BIRC5	2.58253e-14	0.383141	0.349	0.275	1.58322e-09
SETX	4.18502e-14	0.478381	0.389	0.311	2.56563e-09
EPB41L1	8.40916e-14	0.316399	0.327	0.254	5.15524e-09
NOM1	2.3392e-13	0.302607	0.329	0.255	1.43405e-08
UBAP2	3.13668e-13	0.33462	0.443	0.362	1.92294e-08
JAG2	3.75831e-13	0.56993	0.323	0.256	2.30403e-08
ANAPC1	4.02294e-13	0.306783	0.32	0.251	2.46626e-08
RNF113A	4.96665e-13	0.377724	0.333	0.264	3.04481e-08
RASD1	6.68331e-13	0.301934	0.431	0.343	4.0972e-08
CLPTM1	1.0339e-12	0.388436	0.593	0.502	6.3383e-08
TUSC3	2.18616e-12	0.3068	0.608	0.506	1.34023e-07
NSMCE4A	3.62864e-12	0.326294	0.463	0.382	2.22454e-07
NAV1	3.07255e-11	0.431306	0.332	0.27	1.88363e-06
TMCO3	3.36842e-11	0.62845	0.361	0.296	2.06501e-06
ALG8	1.29149e-10	0.309131	0.303	0.239	7.91747e-06
FOXK1	4.00487e-10	0.323036	0.352	0.287	2.45518e-05
CCL20	4.20971e-10	0.645578	0.396	0.329	2.58076e-05
NUSAP1	4.70833e-10	0.341436	0.319	0.261	2.88644e-05
WLS	1.07405e-09	0.329792	0.402	0.335	6.58445e-05
BCAM	2.65024e-09	1.86391	0.506	0.452	0.000162473
SLC7A8	1.34684e-08	0.342058	0.347	0.295	0.000825681
CCNT2	2.5965e-08	0.319413	0.333	0.281	0.00159178
MFGE8	1.58874e-05	0.460165	0.374	0.336	0.973976
VIMP	0.00129377	0.479723	0.328	0.365	1
AAMDC	0.0660762	0.412972	0.356	0.327	1
FAM213A	0.257327	0.488932	0.376	0.402	1
MEF2A	0.53773	0.342706	0.345	0.327	1
